# Supplementary material for: Upregulated GATA3/miR205-5p Axis Inhibits MFNG Transcription and Reduces the Malignancy of Triple-Negative Breast Cancer
Source: Cancers (Basel). 2022 Jun 22;14(13):3057. doi: 10.3390/cancers14133057 (PMC9264964; doi:10.3390/cancers14133057)
Supplement: Supplementary file 1 [file cancers-14-03057-s001.zip]

Archive with 2 entries (2 files):
- cancers-1717587-supplementary.pdf
- cancers-1717587-Table S2- MFNG expression clinical data file.xls
