# Supplementary material for: Upregulated GATA3/miR205-5p Axis Inhibits MFNG Transcription and Reduces the Malignancy of Triple-Negative Breast Cancer
Source: Cancers (Basel). 2022 Jun 22;14(13):3057. doi: 10.3390/cancers14133057 (PMC9264964; doi:10.3390/cancers14133057)
Supplement: Supplementary file 1 [file cancers-14-03057-s001.zip › cancers-1717587-Table S2- MFNG expression clinical data file.xls]

## Sheet: MFNG expression and survival cl
Study ID	Patient ID	Sample ID	SAMPLE_ID	MFNG expression	Diagnosis Age	Cancer Type	Cancer Type Detailed	CN Cluster	Converted Stage	ER Status	Fraction Genome Altered	HER2 Status	Integrated Clusters (no exp)	Integrated Clusters (unsup exp)	Integrated Clusters (with PAM50)	Metastasis	Metastasis-Coded	Methylation Cluster	MIRNA Cluster	Mutation Count	Node	Node-Coded	Oncotree Code	Overall Survival (Months)	Overall Survival Status	PAM50 subtype	PR Status	RPPA Cluster	Number of Samples Per Patient	Sample Type	Sex	SigClust Intrinsic mRNA	SigClust Unsupervised mRNA	Somatic Status	Survival Data Form	TMB (nonsynonymous)	Tumor Stage	Tumor--T1 Coded
brca_tcga_pub	TCGA-BH-A1EV	TCGA-BH-A1EV-01	TCGA-BH-A1EV-01	-0.4319	45	Breast Cancer	Invasive Breast Carcinoma	2	NA	Positive	0.4189	NA	NA	NA	NA	NA	NA	2	7	77	NA	NA	BRCA	11.99	1:DECEASED	HER2-enriched	Positive	NA	1	Primary	Female	-1	-5	Matched	enrollment	2.53333	NA	NA
brca_tcga_pub	TCGA-A2-A0YG	TCGA-A2-A0YG-01	TCGA-A2-A0YG-01	-0.4319	63	Breast Cancer	Invasive Breast Carcinoma	5	No_Conversion	Positive	0.3672	Positive	1	1	4	M0	Negative	4	4	50	N3	Positive	BRCA	21.85	0:LIVING	Luminal B	Positive	Her2	1	Primary	Female	-2	-5	Matched	followup	1.66667	T2	T_Other
brca_tcga_pub	TCGA-A8-A099	TCGA-A8-A099-01	TCGA-A8-A099-01	-0.4319	76	Breast Cancer	Invasive Breast Carcinoma	2	Stage IIIC	Positive	0.1923	Positive	4	3	3	M0	Negative	3	1	24	N3	Positive	BRCA	9.99	0:LIVING	Luminal A	Positive	LumA/B	1	Primary	Female	-12	-3	Matched	enrollment	0.8	T4	T_Other
brca_tcga_pub	TCGA-A8-A09N	TCGA-A8-A09N-01	TCGA-A8-A09N-01	-0.4319	57	Breast Cancer	Invasive Breast Carcinoma	1	Stage IIIC	Positive	0.6977	Positive	NA	NA	NA	M0	Negative	4	7	52	N3	Positive	BRCA	1.02	0:LIVING	Luminal B	Positive	NA	1	Primary	Female	0	-3	Matched	enrollment	1.7	T2	T_Other
brca_tcga_pub	TCGA-A8-A09G	TCGA-A8-A09G-01	TCGA-A8-A09G-01	-0.4319	79	Breast Cancer	Invasive Breast Carcinoma	2	Stage IIIC	Positive	0.2213	Positive	3	2	1	M0	Negative	1	3	189	N3	Positive	BRCA	0	0:LIVING	HER2-enriched	Negative	Her2	1	Primary	Female	-11	-5	Matched	enrollment	6.23333	T3	T_Other
brca_tcga_pub	TCGA-A2-A0CS	TCGA-A2-A0CS-01	TCGA-A2-A0CS-01	-0.4319	73	Breast Cancer	Invasive Breast Carcinoma	2	No_Conversion	Positive	0.1967	Negative	3	3	3	M1	Positive	2	4	33	N3	Positive	BRCA	75.5	0:LIVING	Luminal A	Positive	LumA	1	Primary	Female	-12	-3	Matched	followup	1.1	T4	T_Other
brca_tcga_pub	TCGA-A8-A079	TCGA-A8-A079-01	TCGA-A8-A079-01	-0.4319	69	Breast Cancer	Invasive Breast Carcinoma	5	Stage IIIC	Positive	0.3639	Negative	4	3	4	M0	Negative	3	5	30	N3	Positive	BRCA	9	0:LIVING	Luminal B	Positive	LumA/B	1	Primary	Female	-6	-3	Matched	enrollment	1	T4	T_Other
brca_tcga_pub	TCGA-A8-A08F	TCGA-A8-A08F-01	TCGA-A8-A08F-01	-0.4319	59	Breast Cancer	Invasive Breast Carcinoma	4	Stage IIIC	Positive	0.6614	Negative	NA	NA	NA	M0	Negative	2	NA	93	N3	Positive	BRCA	18.04	0:LIVING	Luminal B	Positive	NA	1	Primary	Female	-2	-3	Matched	enrollment	3.1	T2	T_Other
brca_tcga_pub	TCGA-A8-A08O	TCGA-A8-A08O-01	TCGA-A8-A08O-01	-0.4319	45	Breast Cancer	Invasive Breast Carcinoma	2	Stage IV	Positive	0.6432	Negative	3	4	3	M1	Positive	2	6	29	N3	Positive	BRCA	30.95	0:LIVING	Luminal A	Positive	ReacI	1	Primary	Female	-5	-7	Matched	enrollment	0.966667	T2	T_Other
brca_tcga_pub	TCGA-A8-A08Z	TCGA-A8-A08Z-01	TCGA-A8-A08Z-01	-0.4319	76	Breast Cancer	Invasive Breast Carcinoma	2	Stage IIIC	Positive	0.1054	Negative	3	3	3	M0	Negative	2	4	24	N3	Positive	BRCA	39.98	0:LIVING	Luminal A	Positive	LumA	1	Primary	Female	-5	-3	Matched	enrollment	0.8	T4	T_Other
brca_tcga_pub	TCGA-A8-A09M	TCGA-A8-A09M-01	TCGA-A8-A09M-01	-0.4319	75	Breast Cancer	Invasive Breast Carcinoma	5	Stage IIIC	Positive	0.4565	Negative	1	1	4	M0	Negative	4	5	79	N3	Positive	BRCA	15.01	0:LIVING	Luminal B	Positive	LumA/B	1	Primary	Female	-2	-5	Matched	enrollment	2.63333	T2	T_Other
brca_tcga_pub	TCGA-A8-A09W	TCGA-A8-A09W-01	TCGA-A8-A09W-01	-0.4319	70	Breast Cancer	Invasive Breast Carcinoma	2	Stage IIIC	Positive	0.3816	Negative	NA	NA	NA	M0	Negative	4	NA	68	N3	Positive	BRCA	0.99	0:LIVING	Luminal B	Positive	Her2	1	Primary	Female	-2	-5	Matched	enrollment	2.23333	T2	T_Other
brca_tcga_pub	TCGA-AO-A0JA	TCGA-AO-A0JA-01	TCGA-AO-A0JA-01	-0.4319	36	Breast Cancer	Invasive Breast Carcinoma	2	No_Conversion	Positive	0.3029	Negative	NA	NA	NA	M0	Negative	4	1	23	N3	Positive	BRCA	11.37	0:LIVING	Luminal A	Positive	NA	1	Primary	Female	-4	-4	Matched	followup	0.766667	T2	T_Other
brca_tcga_pub	TCGA-B6-A0IB	TCGA-B6-A0IB-01	TCGA-B6-A0IB-01	-0.4319	64	Breast Cancer	Invasive Breast Carcinoma	4	No_Conversion	Positive	0.5461	Negative	1	3	4	M1	Positive	4	1	45	N3	Positive	BRCA	129.48	1:DECEASED	Luminal B	Positive	LumA/B	1	Primary	Female	0	-3	Matched	followup	1.5	T3	T_Other
brca_tcga_pub	TCGA-E2-A14P	TCGA-E2-A14P-01	TCGA-E2-A14P-01	-0.4319	79	Breast Cancer	Invasive Breast Carcinoma	3	Stage IIIC	Negative	0.2736	Positive	1	1	1	M0	Negative	1	4	57	N3	Positive	BRCA	16	0:LIVING	HER2-enriched	Negative	Her2	1	Primary	Female	-11	-5	Matched	enrollment	1.9	T2	T_Other
brca_tcga_pub	TCGA-A2-A04P	TCGA-A2-A04P-01	TCGA-A2-A04P-01	-0.4319	36	Breast Cancer	Invasive Breast Carcinoma	1	No_Conversion	Negative	0.6407	Negative	2	2	2	M0	Negative	5	5	102	N3	Positive	BRCA	17.97	1:DECEASED	Basal-like	Negative	Basal	1	Primary	Female	-13	0	Matched	followup	3.4	T2	T_Other
brca_tcga_pub	TCGA-A2-A0T2	TCGA-A2-A0T2-01	TCGA-A2-A0T2-01	-0.4319	66	Breast Cancer	Invasive Breast Carcinoma	3	No_Conversion	Negative	0.9463	Negative	2	2	2	M1	Positive	5	3	23	N3	Positive	BRCA	7.89	1:DECEASED	Basal-like	Negative	Basal	1	Primary	Female	-13	0	Matched	followup	0.766667	T3	T_Other
brca_tcga_pub	TCGA-BH-A0E0	TCGA-BH-A0E0-01	TCGA-BH-A0E0-01	-0.4319	38	Breast Cancer	Invasive Breast Carcinoma	1	No_Conversion	Negative	0.6731	Negative	2	2	2	M0	Negative	5	5	28	N3	Positive	BRCA	4.37	0:LIVING	Basal-like	Negative	Basal	1	Primary	Female	-13	0	Matched	followup	1.06667	T3	T_Other
brca_tcga_pub	TCGA-A8-A07R	TCGA-A8-A07R-01	TCGA-A8-A07R-01	-0.4319	80	Breast Cancer	Invasive Breast Carcinoma	3	Stage IIIC	Negative	0.7041	Equivocal	2	2	2	M0	Negative	5	4	172	N3	Positive	BRCA	8.97	0:LIVING	Basal-like	Negative	Basal	1	Primary	Female	-13	-12	Matched	enrollment	5.76667	T2	T_Other
brca_tcga_pub	TCGA-BH-A0BA	TCGA-BH-A0BA-01	TCGA-BH-A0BA-01	0.3675	51	Breast Cancer	Invasive Breast Carcinoma	3	No_Conversion	Positive	0.8633	Negative	1	4	3	M0	Negative	4	6	26	N3	Positive	BRCA	37.19	0:LIVING	Luminal A	Positive	ReacI	1	Primary	Female	-5	0	Matched	followup	0.966667	T3	T_Other
brca_tcga_pub	TCGA-A8-A08X	TCGA-A8-A08X-01	TCGA-A8-A08X-01	0.4391	43	Breast Cancer	Invasive Breast Carcinoma	3	Stage IIIC	Negative	0.3454	Positive	2	2	1	M0	Negative	1	3	16	N3	Positive	BRCA	33.97	0:LIVING	HER2-enriched	Negative	Her2	1	Primary	Female	-13	-10	Matched	enrollment	0.533333	T4	T_Other
brca_tcga_pub	TCGA-A8-A09X	TCGA-A8-A09X-01	TCGA-A8-A09X-01	0.9407	62	Breast Cancer	Invasive Breast Carcinoma	3	Stage IIIC	Negative	0.1791	Negative	2	1	1	M0	Negative	4	3	36	N3	Positive	BRCA	14	1:DECEASED	HER2-enriched	Negative	Her2	1	Primary	Female	-11	-5	Matched	enrollment	1.2	T2	T_Other
brca_tcga_pub	TCGA-BH-A0BC	TCGA-BH-A0BC-01	TCGA-BH-A0BC-01	1.0712	60	Breast Cancer	Invasive Breast Carcinoma	2	No_Conversion	Positive	0.1967	Negative	3	4	3	M0	Negative	2	4	24	N3	Positive	BRCA	32	0:LIVING	Luminal A	Positive	ReacI	1	Primary	Female	-4	-4	Matched	followup	1.03333	T2	T_Other
brca_tcga_pub	TCGA-A8-A0A6	TCGA-A8-A0A6-01	TCGA-A8-A0A6-01	1.4653	64	Breast Cancer	Invasive Breast Carcinoma	2	Stage IIIC	Positive	0.1429	Negative	NA	NA	NA	M0	Negative	4	1	NA	N3	Positive	BRCA	21.03	0:LIVING	Luminal A	Positive	NA	1	Primary	Female	-5	-4	Matched	enrollment	NA	T2	T_Other
brca_tcga_pub	TCGA-A2-A0EW	TCGA-A2-A0EW-01	TCGA-A2-A0EW-01	2.1607	53	Breast Cancer	Invasive Breast Carcinoma	2	No_Conversion	Positive	0.0724	Negative	3	4	3	M0	Negative	2	6	14	N3	Positive	BRCA	29.7	0:LIVING	Luminal A	Positive	ReacI	1	Primary	Female	-5	-7	Matched	followup	0.466667	T1	T1
brca_tcga_pub	TCGA-A8-A07E	TCGA-A8-A07E-01	TCGA-A8-A07E-01	2.3238	81	Breast Cancer	Invasive Breast Carcinoma	2	Stage IIIC	Positive	0.2136	Negative	1	3	3	M0	Negative	4	1	60	N3	Positive	BRCA	19.98	0:LIVING	Luminal A	Positive	ReacII	1	Primary	Female	-4	-3	Matched	enrollment	2	T4	T_Other
brca_tcga_pub	TCGA-AO-A0J9	TCGA-AO-A0J9-01	TCGA-AO-A0J9-01	2.3657	61	Breast Cancer	Invasive Breast Carcinoma	2	No_Conversion	Positive	0.3623	Negative	1	4	3	M0	Negative	4	2	71	N3	Positive	BRCA	41.23	0:LIVING	Luminal A	Positive	ReacI	1	Primary	Female	-2	-3	Matched	followup	2.43333	T2	T_Other
brca_tcga_pub	TCGA-A2-A0T1	TCGA-A2-A0T1-01	TCGA-A2-A0T1-01	2.4993	55	Breast Cancer	Invasive Breast Carcinoma	4	No_Conversion	Negative	0.1868	Positive	1	1	1	M0	Negative	5	4	10	N3	Positive	BRCA	17.08	0:LIVING	HER2-enriched	Negative	Her2	1	Primary	Female	-11	-5	Matched	followup	0.366667	T3	T_Other
brca_tcga_pub	TCGA-AQ-A04H	TCGA-AQ-A04H-01	TCGA-AQ-A04H-01	-0.4319	61	Breast Cancer	Invasive Breast Carcinoma	5	No_Conversion	Positive	0.4203	Positive	NA	NA	NA	NA	NA	3	7	58	N2	Positive	BRCA	14.42	0:LIVING	Luminal B	Positive	NA	1	Primary	Female	-10	-3	Matched	followup	1.93333	T2	T_Other
brca_tcga_pub	TCGA-BH-A18U	TCGA-BH-A18U-01	TCGA-BH-A18U-01	-0.4319	72	Breast Cancer	Invasive Breast Carcinoma	3	Stage IIIA	Positive	0.6182	Positive	4	5	4	M0	Negative	3	5	63	N2	Positive	BRCA	51.35	1:DECEASED	Luminal B	Positive	ReacI	1	Primary	Female	-2	-5	Matched	enrollment	2.06667	T2	T_Other
brca_tcga_pub	TCGA-A8-A07I	TCGA-A8-A07I-01	TCGA-A8-A07I-01	-0.4319	69	Breast Cancer	Invasive Breast Carcinoma	3	Stage IIIA	Positive	0.2446	Positive	1	1	1	M0	Negative	3	4	35	N2	Positive	BRCA	14	0:LIVING	HER2-enriched	Negative	Her2	1	Primary	Female	-2	-5	Matched	enrollment	1.16667	T2	T_Other
brca_tcga_pub	TCGA-A2-A0ET	TCGA-A2-A0ET-01	TCGA-A2-A0ET-01	-0.4319	58	Breast Cancer	Invasive Breast Carcinoma	3	No_Conversion	Positive	0.5078	Negative	NA	NA	NA	M0	Negative	4	1	25	N2	Positive	BRCA	35.02	0:LIVING	Luminal A	Positive	NA	1	Primary	Female	-10	-3	Matched	followup	0.833333	T2	T_Other
brca_tcga_pub	TCGA-A2-A0SV	TCGA-A2-A0SV-01	TCGA-A2-A0SV-01	-0.4319	63	Breast Cancer	Invasive Breast Carcinoma	5	No_Conversion	Positive	0.3799	Negative	3	3	4	M1	Positive	2	6	29	N2	Positive	BRCA	27.11	1:DECEASED	Luminal B	Positive	Basal	1	Primary	Female	-2	-3	Matched	followup	0.966667	T2	T_Other
brca_tcga_pub	TCGA-A2-A0YH	TCGA-A2-A0YH-01	TCGA-A2-A0YH-01	-0.4319	53	Breast Cancer	Invasive Breast Carcinoma	4	No_Conversion	Positive	0.3154	Negative	3	3	4	M0	Negative	2	4	47	N2	Positive	BRCA	21.62	0:LIVING	Luminal B	Positive	LumA/B	1	Primary	Female	-2	-5	Matched	followup	1.56667	T2	T_Other
brca_tcga_pub	TCGA-A2-A0YL	TCGA-A2-A0YL-01	TCGA-A2-A0YL-01	-0.4319	48	Breast Cancer	Invasive Breast Carcinoma	2	No_Conversion	Positive	0.1036	Negative	3	4	3	M0	Negative	1	6	14	N2	Positive	BRCA	14.62	0:LIVING	Luminal A	Positive	ReacI	1	Primary	Female	-5	-7	Matched	followup	0.466667	T3	T_Other
brca_tcga_pub	TCGA-A8-A06P	TCGA-A8-A06P-01	TCGA-A8-A06P-01	-0.4319	63	Breast Cancer	Invasive Breast Carcinoma	4	Stage IIIA	Positive	0.0945	Negative	3	3	3	M0	Negative	2	4	22	N2	Positive	BRCA	13.01	0:LIVING	Luminal A	Positive	ReacI	1	Primary	Female	-5	-3	Matched	enrollment	0.733333	T1	T1
brca_tcga_pub	TCGA-A8-A06Q	TCGA-A8-A06Q-01	TCGA-A8-A06Q-01	-0.4319	63	Breast Cancer	Invasive Breast Carcinoma	3	No_Conversion	Positive	0.6549	Negative	NA	NA	NA	M0	Negative	4	7	168	N2	Positive	BRCA	1.02	0:LIVING	Luminal B	Positive	NA	1	Primary	Female	-2	-3	Matched	enrollment	5.56667	T3	T_Other
brca_tcga_pub	TCGA-A8-A092	TCGA-A8-A092-01	TCGA-A8-A092-01	-0.4319	48	Breast Cancer	Invasive Breast Carcinoma	2	Stage IIIA	Positive	0.5728	Negative	NA	NA	NA	M0	Negative	2	4	62	N2	Positive	BRCA	17.02	0:LIVING	HER2-enriched	Positive	NA	1	Primary	Female	-2	-3	Matched	enrollment	2.06667	T2	T_Other
brca_tcga_pub	TCGA-AN-A04A	TCGA-AN-A04A-01	TCGA-AN-A04A-01	-0.4319	36	Breast Cancer	Invasive Breast Carcinoma	5	No_Conversion	Positive	0.5374	Negative	3	3	3	M0	Negative	2	4	23	N2	Positive	BRCA	2.92	0:LIVING	Luminal A	Positive	LumA/B	1	Primary	Female	-5	-3	Matched	enrollment	0.833333	T2	T_Other
brca_tcga_pub	TCGA-AN-A0XP	TCGA-AN-A0XP-01	TCGA-AN-A0XP-01	-0.4319	69	Breast Cancer	Invasive Breast Carcinoma	2	Stage IIIA	Positive	0.1617	Negative	3	3	3	M0	Negative	2	4	23	N2	Positive	BRCA	0.3	0:LIVING	Luminal A	Positive	LumA	1	Primary	Female	-12	-3	Matched	enrollment	0.766667	T2	T_Other
brca_tcga_pub	TCGA-AN-A0XV	TCGA-AN-A0XV-01	TCGA-AN-A0XV-01	-0.4319	67	Breast Cancer	Invasive Breast Carcinoma	4	Stage IIIA	Positive	0.0851	Negative	NA	NA	NA	M0	Negative	4	2	27	N2	Positive	BRCA	5.32	0:LIVING	Luminal A	Positive	NA	1	Primary	Female	0	0	Matched	enrollment	0.9	T2	T_Other
brca_tcga_pub	TCGA-AN-A0XW	TCGA-AN-A0XW-01	TCGA-AN-A0XW-01	-0.4319	36	Breast Cancer	Invasive Breast Carcinoma	5	Stage IIIA	Positive	0.2488	Negative	1	1	4	M0	Negative	2	4	174	N2	Positive	BRCA	5.59	0:LIVING	Luminal B	Positive	Her2	1	Primary	Female	-2	-4	Matched	enrollment	5.8	T2	T_Other
brca_tcga_pub	TCGA-AO-A03L	TCGA-AO-A03L-01	TCGA-AO-A03L-01	-0.4319	34	Breast Cancer	Invasive Breast Carcinoma	5	No_Conversion	Positive	0.6527	Negative	1	3	1	M0	Negative	4	1	19	N2	Positive	BRCA	80.23	0:LIVING	HER2-enriched	Positive	Basal	1	Primary	Female	-2	-4	Matched	followup	0.633333	T3	T_Other
brca_tcga_pub	TCGA-AR-A0TZ	TCGA-AR-A0TZ-01	TCGA-AR-A0TZ-01	-0.4319	43	Breast Cancer	Invasive Breast Carcinoma	5	No_Conversion	Positive	0.8185	Negative	4	3	4	M0	Negative	3	2	49	N2	Positive	BRCA	43.14	0:LIVING	Luminal B	Positive	ReacII	1	Primary	Female	-10	-3	Matched	enrollment	1.63333	T2	T_Other
brca_tcga_pub	TCGA-AR-A0U2	TCGA-AR-A0U2-01	TCGA-AR-A0U2-01	-0.4319	47	Breast Cancer	Invasive Breast Carcinoma	5	No_Conversion	Positive	0.6621	Negative	NA	NA	NA	M0	Negative	2	5	42	N2	Positive	BRCA	83.81	1:DECEASED	Luminal B	Positive	ReacII	1	Primary	Female	-10	-5	Matched	enrollment	1.4	T2	T_Other
brca_tcga_pub	TCGA-AR-A1AU	TCGA-AR-A1AU-01	TCGA-AR-A1AU-01	-0.4319	39	Breast Cancer	Invasive Breast Carcinoma	4	Stage IIIA	Positive	0.2156	Negative	3	4	3	M0	Negative	2	6	14	N2	Positive	BRCA	46.29	0:LIVING	Luminal A	Positive	ReacI	1	Primary	Female	-3	-7	Matched	enrollment	0.533333	T2	T_Other
brca_tcga_pub	TCGA-BH-A0B5	TCGA-BH-A0B5-01	TCGA-BH-A0B5-01	-0.4319	40	Breast Cancer	Invasive Breast Carcinoma	2	Stage IIIA	Positive	0.2328	Negative	1	3	4	M0	Negative	4	7	58	N2	Positive	BRCA	48.33	0:LIVING	Luminal B	Positive	ReacII	1	Primary	Female	-7	-3	Matched	enrollment	1.93333	T2	T_Other
brca_tcga_pub	TCGA-BH-A0C1	TCGA-BH-A0C1-01	TCGA-BH-A0C1-01	-0.4319	61	Breast Cancer	Invasive Breast Carcinoma	2	Stage IIIA	Positive	0.1678	Negative	1	3	3	M0	Negative	4	5	26	N2	Positive	BRCA	43.96	0:LIVING	Luminal A	Positive	ReacII	1	Primary	Female	-1	-1	Matched	enrollment	0.866667	T3	T_Other
brca_tcga_pub	TCGA-BH-A0E2	TCGA-BH-A0E2-01	TCGA-BH-A0E2-01	-0.4319	49	Breast Cancer	Invasive Breast Carcinoma	2	No_Conversion	Positive	0.2837	Negative	NA	NA	NA	M0	Negative	4	NA	27	N2	Positive	BRCA	14.29	0:LIVING	Luminal A	Positive	LumA/B	1	Primary	Female	-8	-3	Matched	followup	0.9	T2	T_Other
brca_tcga_pub	TCGA-BH-A0H7	TCGA-BH-A0H7-01	TCGA-BH-A0H7-01	-0.4319	65	Breast Cancer	Invasive Breast Carcinoma	3	No_Conversion	Positive	0.4407	Negative	1	3	3	M0	Negative	4	4	38	N2	Positive	BRCA	23.03	0:LIVING	Luminal A	Positive	ReacII	1	Primary	Female	-3	-3	Matched	followup	1.36667	T1	T1
brca_tcga_pub	TCGA-BH-A18J	TCGA-BH-A18J-01	TCGA-BH-A18J-01	-0.4319	56	Breast Cancer	Invasive Breast Carcinoma	2	No_Conversion	Positive	0.2358	Negative	3	3	4	M1	Positive	1	4	51	N2	Positive	BRCA	20.07	1:DECEASED	Luminal B	Positive	ReacII	1	Primary	Female	-1	-3	Matched	enrollment	1.63333	T4	T_Other
brca_tcga_pub	TCGA-C8-A1HI	TCGA-C8-A1HI-01	TCGA-C8-A1HI-01	-0.4319	40	Breast Cancer	Invasive Breast Carcinoma	2	Stage IIIA	Positive	0.2579	Negative	NA	NA	NA	M0	Negative	2	6	27	N2	Positive	BRCA	0.07	0:LIVING	Luminal A	Positive	NA	1	Primary	Female	-5	0	Matched	enrollment	0.866667	T2	T_Other
brca_tcga_pub	TCGA-E2-A1B4	TCGA-E2-A1B4-01	TCGA-E2-A1B4-01	-0.4319	74	Breast Cancer	Invasive Breast Carcinoma	2	Stage IIIA	Positive	0.0302	Negative	3	3	3	M0	Negative	2	6	34	N2	Positive	BRCA	29.93	0:LIVING	Luminal A	Positive	LumA/B	1	Primary	Female	-12	-3	Matched	enrollment	1.13333	T1	T1
brca_tcga_pub	TCGA-C8-A130	TCGA-C8-A130-01	TCGA-C8-A130-01	-0.4319	52	Breast Cancer	Invasive Breast Carcinoma	1	Stage IIIA	Positive	0.5081	Equivocal	1	1	1	M0	Negative	2	4	28	N2	Positive	BRCA	0	0:LIVING	HER2-enriched	Positive	Her2	1	Primary	Female	-2	0	Matched	enrollment	0.933333	T3	T_Other
brca_tcga_pub	TCGA-AN-A0FZ	TCGA-AN-A0FZ-01	TCGA-AN-A0FZ-01	-0.4319	45	Breast Cancer	Invasive Breast Carcinoma	3	No_Conversion	Positive	0.4504	Equivocal	3	3	3	M0	Negative	2	4	36	N2	Positive	BRCA	0.33	0:LIVING	Luminal A	Negative	LumA/B	1	Primary	Female	-3	-3	Matched	enrollment	1.23333	T2	T_Other
brca_tcga_pub	TCGA-AO-A0JE	TCGA-AO-A0JE-01	TCGA-AO-A0JE-01	-0.4319	53	Breast Cancer	Invasive Breast Carcinoma	5	No_Conversion	Negative	0.3619	Positive	1	1	1	M0	Negative	4	4	35	N2	Positive	BRCA	64.56	0:LIVING	HER2-enriched	Negative	Her2	1	Primary	Female	-11	-5	Matched	followup	1.16667	T2	T_Other
brca_tcga_pub	TCGA-C8-A12Q	TCGA-C8-A12Q-01	TCGA-C8-A12Q-01	-0.4319	78	Breast Cancer	Invasive Breast Carcinoma	5	No_Conversion	Negative	0.4088	Positive	1	1	1	M0	Negative	2	4	83	N2	Positive	BRCA	0	0:LIVING	HER2-enriched	Negative	Her2	1	Primary	Female	-11	-5	Matched	enrollment	2.76667	T1	T1
brca_tcga_pub	TCGA-E2-A1B0	TCGA-E2-A1B0-01	TCGA-E2-A1B0-01	-0.4319	50	Breast Cancer	Invasive Breast Carcinoma	3	Stage IIIA	Negative	0.2357	Positive	1	2	2	M0	Negative	5	4	30	N2	Positive	BRCA	41.76	0:LIVING	HER2-enriched	Negative	ReacI	1	Primary	Female	-13	-10	Matched	enrollment	1	T2	T_Other
brca_tcga_pub	TCGA-AN-A0XN	TCGA-AN-A0XN-01	TCGA-AN-A0XN-01	-0.4319	68	Breast Cancer	Invasive Breast Carcinoma	4	Stage IIIA	Negative	0.5133	Negative	1	3	3	M0	Negative	3	4	108	N2	Positive	BRCA	0.33	0:LIVING	Luminal A	Positive	ReacI	1	Primary	Female	-5	-3	Matched	enrollment	3.6	T2	T_Other
brca_tcga_pub	TCGA-AO-A0JL	TCGA-AO-A0JL-01	TCGA-AO-A0JL-01	-0.4319	59	Breast Cancer	Invasive Breast Carcinoma	3	No_Conversion	Negative	0.631	Negative	2	2	2	M0	Negative	5	5	52	N2	Positive	BRCA	43.34	0:LIVING	Basal-like	Negative	Basal	1	Primary	Female	-13	0	Matched	followup	1.73333	T2	T_Other
brca_tcga_pub	TCGA-C8-A131	TCGA-C8-A131-01	TCGA-C8-A131-01	-0.4319	82	Breast Cancer	Invasive Breast Carcinoma	1	Stage IIIA	Negative	0.2303	Negative	2	2	2	M0	Negative	1	5	42	N2	Positive	BRCA	0	0:LIVING	Basal-like	Negative	ReacII	1	Primary	Female	-13	0	Matched	enrollment	1.4	T2	T_Other
brca_tcga_pub	TCGA-D8-A13Z	TCGA-D8-A13Z-01	TCGA-D8-A13Z-01	-0.4319	51	Breast Cancer	Invasive Breast Carcinoma	1	Stage IIIA	Negative	0.4986	Negative	2	2	1	M0	Negative	1	4	63	N2	Positive	BRCA	6.9	0:LIVING	HER2-enriched	Negative	Basal	1	Primary	Female	-13	-10	Matched	enrollment	2.13333	T2	T_Other
brca_tcga_pub	TCGA-B6-A0X1	TCGA-B6-A0X1-01	TCGA-B6-A0X1-01	-0.4319	48	Breast Cancer	Invasive Breast Carcinoma	3	No_Conversion	Negative	0.8331	NA	NA	NA	NA	M1	Positive	5	NA	62	N2	Positive	BRCA	186.32	0:LIVING	Basal-like	Negative	Basal	1	Primary	Female	-13	-12	Matched	followup	2	T2	T_Other
brca_tcga_pub	TCGA-A8-A09Q	TCGA-A8-A09Q-01	TCGA-A8-A09Q-01	-0.3658	83	Breast Cancer	Invasive Breast Carcinoma	2	Stage IIIB	Positive	0.5959	Negative	NA	NA	NA	M0	Negative	3	4	86	N2	Positive	BRCA	25	0:LIVING	Luminal B	Positive	NA	1	Primary	Female	-2	-5	Matched	enrollment	2.86667	T4	T_Other
brca_tcga_pub	TCGA-BH-A0B4	TCGA-BH-A0B4-01	TCGA-BH-A0B4-01	-0.3072	65	Breast Cancer	Invasive Breast Carcinoma	5	No_Conversion	Positive	0.3681	Positive	1	3	3	M0	Negative	4	6	54	N2	Positive	BRCA	39.13	0:LIVING	Luminal A	Positive	ReacII	1	Primary	Male	-3	-3	Matched	followup	1.83333	T2	T_Other
brca_tcga_pub	TCGA-C8-A138	TCGA-C8-A138-01	TCGA-C8-A138-01	0.0641	54	Breast Cancer	Invasive Breast Carcinoma	2	Stage IIIA	Positive	0.3556	Positive	3	2	1	M0	Negative	2	1	42	N2	Positive	BRCA	0.23	0:LIVING	HER2-enriched	Negative	Basal	1	Primary	Female	-2	-5	Matched	enrollment	1.33333	T2	T_Other
brca_tcga_pub	TCGA-AN-A0FW	TCGA-AN-A0FW-01	TCGA-AN-A0FW-01	0.122	67	Breast Cancer	Invasive Breast Carcinoma	3	No_Conversion	Positive	0.1949	Negative	4	3	3	M0	Negative	3	1	75	N2	Positive	BRCA	0.36	0:LIVING	Luminal A	Indeterminate	LumA/B	1	Primary	Female	-4	-3	Matched	enrollment	2.53333	T2	T_Other
brca_tcga_pub	TCGA-B6-A0RV	TCGA-B6-A0RV-01	TCGA-B6-A0RV-01	0.124	42	Breast Cancer	Invasive Breast Carcinoma	4	No_Conversion	Positive	0.1644	Negative	3	4	3	M0	Negative	1	6	31	N2	Positive	BRCA	157.31	0:LIVING	Luminal A	Positive	ReacII	1	Primary	Female	-5	0	Matched	followup	1.06667	T3	T_Other
brca_tcga_pub	TCGA-AN-A0XS	TCGA-AN-A0XS-01	TCGA-AN-A0XS-01	0.1411	63	Breast Cancer	Invasive Breast Carcinoma	4	Stage IIIA	Negative	0.0804	Negative	3	3	3	M0	Negative	2	4	26	N2	Positive	BRCA	0.33	0:LIVING	Luminal A	Positive	LumA	1	Primary	Female	-5	-4	Matched	enrollment	0.866667	T2	T_Other
brca_tcga_pub	TCGA-AO-A0JG	TCGA-AO-A0JG-01	TCGA-AO-A0JG-01	0.4892	49	Breast Cancer	Invasive Breast Carcinoma	5	No_Conversion	Positive	0.2284	Negative	1	3	3	M0	Negative	4	1	18	N2	Positive	BRCA	14.75	0:LIVING	Luminal A	Positive	LumA/B	1	Primary	Female	-5	-7	Matched	followup	0.6	T2	T_Other
brca_tcga_pub	TCGA-A8-A08P	TCGA-A8-A08P-01	TCGA-A8-A08P-01	0.5927	70	Breast Cancer	Invasive Breast Carcinoma	3	Stage IIIA	Positive	0.5434	Positive	NA	NA	NA	M0	Negative	4	NA	35	N2	Positive	BRCA	30.95	0:LIVING	Luminal B	Positive	ReacII	1	Primary	Female	-2	-5	Matched	enrollment	1.16667	T2	T_Other
brca_tcga_pub	TCGA-E2-A14X	TCGA-E2-A14X-01	TCGA-E2-A14X-01	0.6231	55	Breast Cancer	Invasive Breast Carcinoma	4	Stage IIIA	Negative	0.332	Negative	3	2	2	M0	Negative	5	3	18	N2	Positive	BRCA	22.74	0:LIVING	Basal-like	Negative	ReacII	1	Primary	Female	-13	-12	Matched	enrollment	0.533333	T2	T_Other
brca_tcga_pub	TCGA-BH-A0DS	TCGA-BH-A0DS-01	TCGA-BH-A0DS-01	0.8436	71	Breast Cancer	Invasive Breast Carcinoma	3	No_Conversion	Positive	0.3395	Negative	4	5	3	M0	Negative	3	6	28	N2	Positive	BRCA	2.53	0:LIVING	Luminal A	Positive	LumA	1	Primary	Female	-5	-7	Matched	followup	0.9	T2	T_Other
brca_tcga_pub	TCGA-AR-A1AR	TCGA-AR-A1AR-01	TCGA-AR-A1AR-01	2.4557	50	Breast Cancer	Invasive Breast Carcinoma	1	Stage IIIA	Negative	0.4696	Negative	NA	NA	NA	M0	Negative	5	5	42	N2	Positive	BRCA	17.18	1:DECEASED	Basal-like	Negative	NA	1	Primary	Female	-13	0	Matched	enrollment	1.4	T1	T1
brca_tcga_pub	TCGA-A8-A07U	TCGA-A8-A07U-01	TCGA-A8-A07U-01	2.8112	66	Breast Cancer	Invasive Breast Carcinoma	3	Stage IIIA	Negative	0.0901	Negative	NA	NA	NA	M0	Negative	5	4	18	N2	Positive	BRCA	9.96	0:LIVING	Basal-like	Positive	NA	1	Primary	Female	-13	-12	Matched	enrollment	0.6	T2	T_Other
brca_tcga_pub	TCGA-A2-A0CL	TCGA-A2-A0CL-01	TCGA-A2-A0CL-01	2.9956	37	Breast Cancer	Invasive Breast Carcinoma	3	No_Conversion	Positive	0.0591	Negative	1	1	1	M0	Negative	1	4	18	N2	Positive	BRCA	64.49	0:LIVING	HER2-enriched	Positive	Basal	1	Primary	Female	-2	-5	Matched	followup	0.6	T3	T_Other
brca_tcga_pub	TCGA-E2-A108	TCGA-E2-A108-01	TCGA-E2-A108-01	3.3461	64	Breast Cancer	Invasive Breast Carcinoma	4	No_Conversion	Positive	0.0338	Negative	1	4	3	M0	Negative	1	4	44	N2	Positive	BRCA	27.5	0:LIVING	Normal-like	Positive	ReacI	1	Primary	Female	-5	-8	Matched	followup	1.46667	T2	T_Other
brca_tcga_pub	TCGA-A8-A07P	TCGA-A8-A07P-01	TCGA-A8-A07P-01	-0.4319	68	Breast Cancer	Invasive Breast Carcinoma	4	Stage IIB	Positive	0.283	Positive	4	3	3	M0	Negative	3	2	41	N1	Positive	BRCA	10.97	0:LIVING	Luminal A	Positive	LumA/B	1	Primary	Female	-10	-3	Matched	enrollment	1.36667	T2	T_Other
brca_tcga_pub	TCGA-A8-A08S	TCGA-A8-A08S-01	TCGA-A8-A08S-01	-0.4319	71	Breast Cancer	Invasive Breast Carcinoma	NA	Stage IIA	Positive	0.4019	Positive	NA	NA	NA	M0	Negative	NA	NA	NA	N1	Positive	BRCA	19.06	0:LIVING	NA	Positive	NA	1	Primary	Female	NA	NA	Matched	enrollment	NA	T1	T1
brca_tcga_pub	TCGA-A8-A097	TCGA-A8-A097-01	TCGA-A8-A097-01	-0.4319	65	Breast Cancer	Invasive Breast Carcinoma	5	Stage IIB	Positive	0.3867	Positive	NA	NA	NA	M0	Negative	2	4	68	N1	Positive	BRCA	11.99	0:LIVING	Luminal B	Positive	NA	1	Primary	Female	0	-2	Matched	enrollment	2.26667	T2	T_Other
brca_tcga_pub	TCGA-AO-A0JM	TCGA-AO-A0JM-01	TCGA-AO-A0JM-01	-0.4319	40	Breast Cancer	Invasive Breast Carcinoma	3	No_Conversion	Positive	0.3307	Positive	4	5	4	M0	Negative	3	5	29	N1	Positive	BRCA	59.99	0:LIVING	Luminal B	Positive	ReacII	1	Primary	Female	-2	-5	Matched	followup	0.966667	T2	T_Other
brca_tcga_pub	TCGA-AO-A12C	TCGA-AO-A12C-01	TCGA-AO-A12C-01	-0.4319	42	Breast Cancer	Invasive Breast Carcinoma	2	No_Conversion	Positive	NA	Positive	NA	NA	NA	M0	Negative	4	6	NA	N1	Positive	BRCA	65.48	0:LIVING	Luminal A	Positive	ReacI	1	Primary	Female	-5	-7	Matched	followup	NA	T2	T_Other
brca_tcga_pub	TCGA-BH-A0DD	TCGA-BH-A0DD-01	TCGA-BH-A0DD-01	-0.4319	58	Breast Cancer	Invasive Breast Carcinoma	3	Stage IIB	Positive	0.3503	Positive	1	3	4	M0	Negative	4	4	30	N1	Positive	BRCA	45.77	0:LIVING	Luminal B	Positive	LumA/B	1	Primary	Male	-6	-3	Matched	enrollment	1	T2	T_Other
brca_tcga_pub	TCGA-BH-A0DZ	TCGA-BH-A0DZ-01	TCGA-BH-A0DZ-01	-0.4319	43	Breast Cancer	Invasive Breast Carcinoma	5	No_Conversion	Positive	0.213	Positive	NA	NA	NA	M0	Negative	4	4	179	N1	Positive	BRCA	16.26	0:LIVING	HER2-enriched	Positive	NA	1	Primary	Female	-2	-3	Matched	followup	6.26667	T2	T_Other
brca_tcga_pub	TCGA-BH-A18M	TCGA-BH-A18M-01	TCGA-BH-A18M-01	-0.4319	39	Breast Cancer	Invasive Breast Carcinoma	2	Stage IIIA	Positive	0.1771	Positive	3	4	3	M0	Negative	1	6	20	N1	Positive	BRCA	72.51	1:DECEASED	Luminal A	Positive	ReacI	1	Primary	Female	-5	-7	Matched	enrollment	0.7	T3	T_Other
brca_tcga_pub	TCGA-D8-A140	TCGA-D8-A140-01	TCGA-D8-A140-01	-0.4319	62	Breast Cancer	Invasive Breast Carcinoma	NA	Stage IIB	Positive	NA	Positive	NA	NA	NA	M0	Negative	3	6	69	N1	Positive	BRCA	13.24	0:LIVING	Luminal B	Positive	LumA/B	1	Primary	Female	-10	-5	Matched	followup	2.3	T2	T_Other
brca_tcga_pub	TCGA-E2-A14V	TCGA-E2-A14V-01	TCGA-E2-A14V-01	-0.4319	53	Breast Cancer	Invasive Breast Carcinoma	5	Stage IIB	Positive	0.38	Positive	1	1	1	M0	Negative	4	4	66	N1	Positive	BRCA	24.58	0:LIVING	HER2-enriched	Positive	Her2	1	Primary	Female	-1	-5	Matched	enrollment	2.2	T2	T_Other
brca_tcga_pub	TCGA-E2-A15H	TCGA-E2-A15H-01	TCGA-E2-A15H-01	-0.4319	38	Breast Cancer	Invasive Breast Carcinoma	2	Stage IIA	Positive	0.1888	Positive	3	1	3	M0	Negative	2	4	25	N1	Positive	BRCA	1.38	0:LIVING	Luminal A	Positive	Her2	1	Primary	Female	0	0	Matched	enrollment	0.833333	T1	T1
brca_tcga_pub	TCGA-A2-A0EY	TCGA-A2-A0EY-01	TCGA-A2-A0EY-01	-0.4319	62	Breast Cancer	Invasive Breast Carcinoma	3	No_Conversion	Positive	0.6388	Positive	1	1	4	M0	Negative	4	1	141	N1	Positive	BRCA	24.15	0:LIVING	Luminal B	Negative	Her2	1	Primary	Female	-2	-5	Matched	followup	4.66667	T2	T_Other
brca_tcga_pub	TCGA-BH-A0C7	TCGA-BH-A0C7-01	TCGA-BH-A0C7-01	-0.4319	48	Breast Cancer	Invasive Breast Carcinoma	5	Stage IIB	Positive	0.3045	Positive	1	3	4	M0	Negative	4	4	34	N1	Positive	BRCA	42.88	0:LIVING	Luminal B	Negative	LumA/B	1	Primary	Female	0	-3	Matched	enrollment	1.13333	T2	T_Other
brca_tcga_pub	TCGA-C8-A1HL	TCGA-C8-A1HL-01	TCGA-C8-A1HL-01	-0.4319	38	Breast Cancer	Invasive Breast Carcinoma	5	Stage IIIA	Positive	0.2376	Positive	NA	NA	NA	M0	Negative	2	4	28	N1	Positive	BRCA	0.07	0:LIVING	Luminal B	Negative	NA	1	Primary	Female	-2	-3	Matched	enrollment	0.933333	T3	T_Other
brca_tcga_pub	TCGA-A1-A0SJ	TCGA-A1-A0SJ-01	TCGA-A1-A0SJ-01	-0.4319	39	Breast Cancer	Invasive Breast Carcinoma	3	Stage IIIA	Positive	0.46	Negative	1	3	3	M0	Negative	4	4	31	N1	Positive	BRCA	14	0:LIVING	Luminal A	Positive	ReacI	1	Primary	Female	-3	-3	Matched	enrollment	1.03333	T3	T_Other
brca_tcga_pub	TCGA-A2-A04Y	TCGA-A2-A04Y-01	TCGA-A2-A04Y-01	-0.4319	53	Breast Cancer	Invasive Breast Carcinoma	5	No_Conversion	Positive	0.147	Negative	2	3	3	M0	Negative	1	5	38	N1	Positive	BRCA	36.11	0:LIVING	Luminal A	Positive	LumA	1	Primary	Female	-2	-3	Matched	followup	1.26667	T2	T_Other
brca_tcga_pub	TCGA-A2-A0CV	TCGA-A2-A0CV-01	TCGA-A2-A0CV-01	-0.4319	41	Breast Cancer	Invasive Breast Carcinoma	2	No_Conversion	Positive	0.6142	Negative	3	4	3	M0	Negative	2	6	25	N1	Positive	BRCA	63.38	0:LIVING	Luminal A	Positive	LumA/B	1	Primary	Female	-5	-7	Matched	followup	0.833333	T2	T_Other
brca_tcga_pub	TCGA-A2-A0CW	TCGA-A2-A0CW-01	TCGA-A2-A0CW-01	-0.4319	67	Breast Cancer	Invasive Breast Carcinoma	1	No_Conversion	Positive	0.3083	Negative	NA	NA	NA	M0	Negative	1	NA	54	N1	Positive	BRCA	63.97	0:LIVING	Luminal B	Positive	LumA/B	1	Primary	Female	-2	-5	Matched	followup	1.8	T2	T_Other
brca_tcga_pub	TCGA-A2-A0CY	TCGA-A2-A0CY-01	TCGA-A2-A0CY-01	-0.4319	63	Breast Cancer	Invasive Breast Carcinoma	1	No_Conversion	Positive	NA	Negative	NA	NA	NA	M0	Negative	5	7	NA	N1	Positive	BRCA	54.97	0:LIVING	HER2-enriched	Positive	LumA/B	1	Primary	Female	0	-3	Matched	followup	NA	T2	T_Other
brca_tcga_pub	TCGA-A2-A0D4	TCGA-A2-A0D4-01	TCGA-A2-A0D4-01	-0.4319	37	Breast Cancer	Invasive Breast Carcinoma	5	No_Conversion	Positive	0.3856	Negative	4	3	4	M0	Negative	3	5	21	N1	Positive	BRCA	25.2	0:LIVING	Luminal B	Positive	LumA/B	1	Primary	Female	-10	-3	Matched	followup	0.7	T2	T_Other
brca_tcga_pub	TCGA-A2-A0ER	TCGA-A2-A0ER-01	TCGA-A2-A0ER-01	-0.4319	63	Breast Cancer	Invasive Breast Carcinoma	5	No_Conversion	Positive	0.0756	Negative	NA	NA	NA	M0	Negative	2	2	19	N1	Positive	BRCA	74.32	0:LIVING	Luminal B	Positive	ReacII	1	Primary	Female	-10	-3	Matched	followup	0.633333	T1	T1
brca_tcga_pub	TCGA-A2-A0T3	TCGA-A2-A0T3-01	TCGA-A2-A0T3-01	-0.4319	37	Breast Cancer	Invasive Breast Carcinoma	3	Stage IIA	Positive	0.5528	Negative	4	5	4	M0	Negative	3	7	28	N1	Positive	BRCA	18.69	0:LIVING	Luminal B	Positive	ReacII	1	Primary	Female	0	-3	Matched	followup	0.966667	T1	T1
brca_tcga_pub	TCGA-A2-A0YC	TCGA-A2-A0YC-01	TCGA-A2-A0YC-01	-0.4319	59	Breast Cancer	Invasive Breast Carcinoma	2	No_Conversion	Positive	0.111	Negative	1	3	3	M0	Negative	4	4	18	N1	Positive	BRCA	32.49	0:LIVING	Luminal A	Positive	ReacII	1	Primary	Female	-12	-3	Matched	followup	0.633333	T2	T_Other
brca_tcga_pub	TCGA-A7-A13F	TCGA-A7-A13F-01	TCGA-A7-A13F-01	-0.4319	44	Breast Cancer	Invasive Breast Carcinoma	3	No_Conversion	Positive	0.2607	Negative	1	3	4	M0	Negative	4	4	32	N1	Positive	BRCA	12.71	0:LIVING	Luminal B	Positive	LumA/B	1	Primary	Female	0	-3	Matched	followup	1.16667	T3	T_Other
brca_tcga_pub	TCGA-A8-A06T	TCGA-A8-A06T-01	TCGA-A8-A06T-01	-0.4319	75	Breast Cancer	Invasive Breast Carcinoma	4	Stage IIIA	Positive	0.7708	Negative	NA	NA	NA	M0	Negative	4	2	26	N1	Positive	BRCA	41.04	0:LIVING	Luminal A	Positive	NA	1	Primary	Female	-10	-3	Matched	enrollment	0.866667	T3	T_Other
brca_tcga_pub	TCGA-A8-A075	TCGA-A8-A075-01	TCGA-A8-A075-01	-0.4319	42	Breast Cancer	Invasive Breast Carcinoma	2	Stage IIB	Positive	0.5033	Negative	5	2	1	M0	Negative	5	1	52	N1	Positive	BRCA	16.99	0:LIVING	HER2-enriched	Positive	X	1	Primary	Female	-2	-5	Matched	enrollment	1.8	T2	T_Other
brca_tcga_pub	TCGA-A8-A07F	TCGA-A8-A07F-01	TCGA-A8-A07F-01	-0.4319	65	Breast Cancer	Invasive Breast Carcinoma	2	Stage IIB	Positive	0.6103	Negative	1	4	3	M0	Negative	4	4	24	N1	Positive	BRCA	18.92	0:LIVING	Luminal A	Positive	ReacI	1	Primary	Female	-1	-1	Matched	enrollment	0.8	T2	T_Other
brca_tcga_pub	TCGA-A8-A07G	TCGA-A8-A07G-01	TCGA-A8-A07G-01	-0.4319	65	Breast Cancer	Invasive Breast Carcinoma	3	Stage IIA	Positive	0.2875	Negative	NA	NA	NA	M0	Negative	1	4	39	N1	Positive	BRCA	18.92	0:LIVING	Luminal A	Positive	NA	1	Primary	Female	-5	-7	Matched	enrollment	1.3	T1	T1
brca_tcga_pub	TCGA-A8-A07L	TCGA-A8-A07L-01	TCGA-A8-A07L-01	-0.4319	58	Breast Cancer	Invasive Breast Carcinoma	4	Stage IIIA	Positive	0.4588	Negative	NA	NA	NA	M0	Negative	4	5	77	N1	Positive	BRCA	16.99	0:LIVING	Luminal B	Positive	NA	1	Primary	Female	-10	-3	Matched	enrollment	2.5	T3	T_Other
brca_tcga_pub	TCGA-A8-A082	TCGA-A8-A082-01	TCGA-A8-A082-01	-0.4319	58	Breast Cancer	Invasive Breast Carcinoma	4	Stage IIB	Positive	0.1231	Negative	1	3	4	M0	Negative	4	5	21	N1	Positive	BRCA	18.04	0:LIVING	Luminal B	Positive	LumA	1	Primary	Female	-9	-3	Matched	enrollment	0.7	T2	T_Other
brca_tcga_pub	TCGA-A8-A085	TCGA-A8-A085-01	TCGA-A8-A085-01	-0.4319	44	Breast Cancer	Invasive Breast Carcinoma	5	Stage IIB	Positive	0.2398	Negative	1	3	4	M0	Negative	4	2	55	N1	Positive	BRCA	36.93	0:LIVING	Luminal B	Positive	LumA/B	1	Primary	Male	-10	-3	Matched	enrollment	1.8	T2	T_Other
brca_tcga_pub	TCGA-A8-A086	TCGA-A8-A086-01	TCGA-A8-A086-01	-0.4319	59	Breast Cancer	Invasive Breast Carcinoma	5	Stage IIA	Positive	0.2758	Negative	2	3	3	M0	Negative	2	5	14	N1	Positive	BRCA	13.01	0:LIVING	Luminal A	Positive	LumA	1	Primary	Female	-9	-3	Matched	enrollment	0.466667	T1	T1
brca_tcga_pub	TCGA-A8-A08T	TCGA-A8-A08T-01	TCGA-A8-A08T-01	-0.4319	64	Breast Cancer	Invasive Breast Carcinoma	4	Stage IV	Positive	0.2105	Negative	1	3	3	M1	Positive	4	2	36	N1	Positive	BRCA	92.98	0:LIVING	Luminal A	Positive	LumA	1	Primary	Female	-5	-3	Matched	enrollment	1.2	T2	T_Other
brca_tcga_pub	TCGA-A8-A09B	TCGA-A8-A09B-01	TCGA-A8-A09B-01	-0.4319	58	Breast Cancer	Invasive Breast Carcinoma	4	Stage IIIB	Positive	0.5104	Negative	1	3	3	M0	Negative	4	4	28	N1	Positive	BRCA	11.99	0:LIVING	Luminal A	Positive	LumA	1	Primary	Female	0	-3	Matched	enrollment	0.933333	T4	T_Other
brca_tcga_pub	TCGA-A8-A09K	TCGA-A8-A09K-01	TCGA-A8-A09K-01	-0.4319	68	Breast Cancer	Invasive Breast Carcinoma	NA	Stage IIA	Positive	0.5029	Negative	NA	NA	NA	M0	Negative	NA	NA	NA	N1	Positive	BRCA	29.93	0:LIVING	NA	Positive	NA	1	Primary	Female	NA	NA	Matched	enrollment	NA	T1	T1
brca_tcga_pub	TCGA-A8-A09R	TCGA-A8-A09R-01	TCGA-A8-A09R-01	-0.4319	82	Breast Cancer	Invasive Breast Carcinoma	5	Stage IIB	Positive	0.4749	Negative	1	1	4	M0	Negative	4	4	39	N1	Positive	BRCA	8.97	0:LIVING	Luminal B	Positive	Her2	1	Primary	Female	0	-3	Matched	enrollment	1.33333	T2	T_Other
brca_tcga_pub	TCGA-AO-A03N	TCGA-AO-A03N-01	TCGA-AO-A03N-01	-0.4319	59	Breast Cancer	Invasive Breast Carcinoma	3	No_Conversion	Positive	0.4975	Negative	3	3	4	M0	Negative	2	6	87	N1	Positive	BRCA	54.05	0:LIVING	HER2-enriched	Positive	Her2	1	Primary	Female	-2	-3	Matched	followup	2.93333	T2	T_Other
brca_tcga_pub	TCGA-AO-A03P	TCGA-AO-A03P-01	TCGA-AO-A03P-01	-0.4319	54	Breast Cancer	Invasive Breast Carcinoma	3	No_Conversion	Positive	0.4219	Negative	NA	NA	NA	M0	Negative	2	NA	37	N1	Positive	BRCA	84.63	0:LIVING	Luminal B	Positive	LumA/B	1	Primary	Female	-10	-5	Matched	enrollment	1.26667	T2	T_Other
brca_tcga_pub	TCGA-AO-A03R	TCGA-AO-A03R-01	TCGA-AO-A03R-01	-0.4319	57	Breast Cancer	Invasive Breast Carcinoma	4	No_Conversion	Positive	0.2442	Negative	NA	NA	NA	M0	Negative	2	2	27	N1	Positive	BRCA	56.08	0:LIVING	Normal-like	Positive	NA	1	Primary	Female	0	0	Matched	followup	0.9	T2	T_Other
brca_tcga_pub	TCGA-AO-A03T	TCGA-AO-A03T-01	TCGA-AO-A03T-01	-0.4319	42	Breast Cancer	Invasive Breast Carcinoma	5	No_Conversion	Positive	0.2679	Negative	NA	NA	NA	M0	Negative	2	4	65	N1	Positive	BRCA	39	0:LIVING	Normal-like	Positive	NA	1	Primary	Female	-2	-3	Matched	enrollment	2.23333	T2	T_Other
brca_tcga_pub	TCGA-AO-A0J3	TCGA-AO-A0J3-01	TCGA-AO-A0J3-01	-0.4319	67	Breast Cancer	Invasive Breast Carcinoma	5	No_Conversion	Positive	0.5363	Negative	4	3	4	M0	Negative	3	1	60	N1	Positive	BRCA	9.92	0:LIVING	Luminal B	Positive	LumA/B	1	Primary	Female	-10	-3	Matched	followup	2	T2	T_Other
brca_tcga_pub	TCGA-AO-A0J7	TCGA-AO-A0J7-01	TCGA-AO-A0J7-01	-0.4319	71	Breast Cancer	Invasive Breast Carcinoma	2	No_Conversion	Positive	0.7671	Negative	1	3	4	M0	Negative	4	2	14	N1	Positive	BRCA	8.54	0:LIVING	Luminal B	Positive	LumA/B	1	Primary	Female	0	-3	Matched	followup	0.5	T2	T_Other
brca_tcga_pub	TCGA-AO-A0JD	TCGA-AO-A0JD-01	TCGA-AO-A0JD-01	-0.4319	59	Breast Cancer	Invasive Breast Carcinoma	2	No_Conversion	Positive	0.3929	Negative	3	3	4	M0	Negative	2	5	84	N1	Positive	BRCA	59.57	0:LIVING	Luminal B	Positive	Basal	1	Primary	Female	-2	-2	Matched	followup	2.8	T3	T_Other
brca_tcga_pub	TCGA-AR-A0TR	TCGA-AR-A0TR-01	TCGA-AR-A0TR-01	-0.4319	68	Breast Cancer	Invasive Breast Carcinoma	1	No_Conversion	Positive	0.6024	Negative	3	3	3	M0	Negative	2	7	27	N1	Positive	BRCA	5.26	1:DECEASED	Luminal A	Positive	LumA/B	1	Primary	Female	-12	-3	Matched	enrollment	0.9	T2	T_Other
brca_tcga_pub	TCGA-AR-A0TW	TCGA-AR-A0TW-01	TCGA-AR-A0TW-01	-0.4319	50	Breast Cancer	Invasive Breast Carcinoma	4	No_Conversion	Positive	0.4849	Negative	NA	NA	NA	M0	Negative	4	NA	38	N1	Positive	BRCA	24.28	0:LIVING	Luminal A	Positive	Basal	1	Primary	Female	-2	-5	Matched	enrollment	1.26667	T3	T_Other
brca_tcga_pub	TCGA-AR-A0U3	TCGA-AR-A0U3-01	TCGA-AR-A0U3-01	-0.4319	59	Breast Cancer	Invasive Breast Carcinoma	4	No_Conversion	Positive	0.5081	Negative	4	3	4	M0	Negative	3	7	30	N1	Positive	BRCA	74.35	0:LIVING	Luminal B	Positive	LumA/B	1	Primary	Female	0	-3	Matched	enrollment	0.966667	T2	T_Other
brca_tcga_pub	TCGA-AR-A1AL	TCGA-AR-A1AL-01	TCGA-AR-A1AL-01	-0.4319	60	Breast Cancer	Invasive Breast Carcinoma	2	Stage IIIA	Positive	0.0817	Negative	3	4	3	M0	Negative	2	6	20	N1	Positive	BRCA	48.79	0:LIVING	Luminal A	Positive	ReacI	1	Primary	Female	-4	0	Matched	enrollment	0.666667	T3	T_Other
brca_tcga_pub	TCGA-AR-A1AS	TCGA-AR-A1AS-01	TCGA-AR-A1AS-01	-0.4319	54	Breast Cancer	Invasive Breast Carcinoma	3	Stage IIB	Positive	0.1378	Negative	3	3	3	M0	Negative	2	4	33	N1	Positive	BRCA	40.81	0:LIVING	Luminal A	Positive	LumA	1	Primary	Female	-7	-3	Matched	enrollment	1.1	T2	T_Other
brca_tcga_pub	TCGA-B6-A0I5	TCGA-B6-A0I5-01	TCGA-B6-A0I5-01	-0.4319	49	Breast Cancer	Invasive Breast Carcinoma	2	No_Conversion	Positive	0.2451	Negative	NA	NA	NA	M0	Negative	1	6	19	N1	Positive	BRCA	149.46	0:LIVING	Luminal A	Positive	NA	1	Primary	Female	-5	-3	Matched	followup	0.666667	T2	T_Other
brca_tcga_pub	TCGA-B6-A0RI	TCGA-B6-A0RI-01	TCGA-B6-A0RI-01	-0.4319	44	Breast Cancer	Invasive Breast Carcinoma	2	No_Conversion	Positive	0.0928	Negative	NA	NA	NA	M0	Negative	2	4	15	N1	Positive	BRCA	234.09	0:LIVING	Luminal A	Positive	NA	1	Primary	Female	-7	-3	Matched	followup	0.5	T4	T_Other
brca_tcga_pub	TCGA-B6-A0RO	TCGA-B6-A0RO-01	TCGA-B6-A0RO-01	-0.4319	71	Breast Cancer	Invasive Breast Carcinoma	3	No_Conversion	Positive	0.4705	Negative	3	3	3	M0	Negative	2	1	36	N1	Positive	BRCA	161.91	0:LIVING	Luminal A	Positive	ReacI	1	Primary	Female	0	-3	Matched	followup	1.2	T4	T_Other
brca_tcga_pub	TCGA-B6-A0RP	TCGA-B6-A0RP-01	TCGA-B6-A0RP-01	-0.4319	73	Breast Cancer	Invasive Breast Carcinoma	4	No_Conversion	Positive	0.4882	Negative	3	3	3	M0	Negative	2	4	26	N1	Positive	BRCA	102.7	1:DECEASED	Luminal A	Positive	LumA	1	Primary	Female	-12	-4	Matched	followup	0.9	T2	T_Other
brca_tcga_pub	TCGA-B6-A0WT	TCGA-B6-A0WT-01	TCGA-B6-A0WT-01	-0.4319	61	Breast Cancer	Invasive Breast Carcinoma	3	No_Conversion	Positive	0.152	Negative	NA	NA	NA	M0	Negative	2	4	22	N1	Positive	BRCA	188.55	0:LIVING	Luminal A	Positive	NA	1	Primary	Female	-2	-4	Matched	followup	0.8	T2	T_Other
brca_tcga_pub	TCGA-B6-A0WV	TCGA-B6-A0WV-01	TCGA-B6-A0WV-01	-0.4319	67	Breast Cancer	Invasive Breast Carcinoma	5	No_Conversion	Positive	0.4345	Negative	NA	NA	NA	M0	Negative	4	4	28	N1	Positive	BRCA	79.57	1:DECEASED	Luminal B	Positive	NA	1	Primary	Female	0	-3	Matched	followup	0.933333	T2	T_Other
brca_tcga_pub	TCGA-B6-A0WW	TCGA-B6-A0WW-01	TCGA-B6-A0WW-01	-0.4319	58	Breast Cancer	Invasive Breast Carcinoma	4	No_Conversion	Positive	0.3127	Negative	NA	NA	NA	NA	NA	4	2	31	N1	Positive	BRCA	18.3	1:DECEASED	Luminal B	Positive	NA	1	Primary	Female	0	-3	Matched	followup	1.03333	T2	T_Other
brca_tcga_pub	TCGA-B6-A0WZ	TCGA-B6-A0WZ-01	TCGA-B6-A0WZ-01	-0.4319	50	Breast Cancer	Invasive Breast Carcinoma	2	No_Conversion	Positive	0.2496	Negative	NA	NA	NA	M0	Negative	4	4	33	N1	Positive	BRCA	129.48	0:LIVING	Luminal A	Positive	NA	1	Primary	Female	-12	-3	Matched	followup	1.1	T2	T_Other
brca_tcga_pub	TCGA-B6-A0X4	TCGA-B6-A0X4-01	TCGA-B6-A0X4-01	-0.4319	62	Breast Cancer	Invasive Breast Carcinoma	3	No_Conversion	Positive	0.0305	Negative	NA	NA	NA	M0	Negative	2	1	22	N1	Positive	BRCA	28.22	1:DECEASED	Luminal A	Positive	NA	1	Primary	Female	-12	-3	Matched	followup	0.733333	T2	T_Other
brca_tcga_pub	TCGA-B6-A0X5	TCGA-B6-A0X5-01	TCGA-B6-A0X5-01	-0.4319	61	Breast Cancer	Invasive Breast Carcinoma	4	No_Conversion	Positive	0.0827	Negative	NA	NA	NA	M0	Negative	4	1	41	N1	Positive	BRCA	68.9	1:DECEASED	Luminal B	Positive	NA	1	Primary	Female	0	-3	Matched	followup	1.33333	T2	T_Other
brca_tcga_pub	TCGA-BH-A0AZ	TCGA-BH-A0AZ-01	TCGA-BH-A0AZ-01	-0.4319	47	Breast Cancer	Invasive Breast Carcinoma	2	Stage IIIA	Positive	0.2853	Negative	3	4	3	M0	Negative	2	4	49	N1	Positive	BRCA	28.49	0:LIVING	Luminal A	Positive	ReacI	1	Primary	Female	-5	-7	Matched	enrollment	1.66667	T3	T_Other
brca_tcga_pub	TCGA-BH-A0B1	TCGA-BH-A0B1-01	TCGA-BH-A0B1-01	-0.4319	66	Breast Cancer	Invasive Breast Carcinoma	NA	No_Conversion	Positive	NA	Negative	NA	NA	NA	M0	Negative	NA	6	36	N1	Positive	BRCA	37.72	0:LIVING	Luminal A	Positive	LumA/B	1	Primary	Female	-3	-3	Matched	followup	1.2	T2	T_Other
brca_tcga_pub	TCGA-BH-A0BD	TCGA-BH-A0BD-01	TCGA-BH-A0BD-01	-0.4319	47	Breast Cancer	Invasive Breast Carcinoma	4	No_Conversion	Positive	0.1794	Negative	NA	NA	NA	M0	Negative	4	4	17	N1	Positive	BRCA	18.2	0:LIVING	Luminal B	Positive	NA	1	Primary	Female	0	0	Matched	followup	0.6	T1	T1
brca_tcga_pub	TCGA-BH-A0BJ	TCGA-BH-A0BJ-01	TCGA-BH-A0BJ-01	-0.4319	41	Breast Cancer	Invasive Breast Carcinoma	3	No_Conversion	Positive	0.4003	Negative	3	4	3	M0	Negative	2	7	13	N1	Positive	BRCA	21.68	0:LIVING	Luminal A	Positive	ReacI	1	Primary	Female	-5	-7	Matched	followup	0.5	T2	T_Other
brca_tcga_pub	TCGA-BH-A0BS	TCGA-BH-A0BS-01	TCGA-BH-A0BS-01	-0.4319	55	Breast Cancer	Invasive Breast Carcinoma	2	Stage IIIA	Positive	0.0493	Negative	3	3	3	M0	Negative	2	7	18	N1	Positive	BRCA	53.88	0:LIVING	Luminal A	Positive	LumA/B	1	Primary	Female	0	-2	Matched	enrollment	0.6	T3	T_Other
brca_tcga_pub	TCGA-BH-A0BT	TCGA-BH-A0BT-01	TCGA-BH-A0BT-01	-0.4319	56	Breast Cancer	Invasive Breast Carcinoma	4	Stage IIA	Positive	0.3749	Negative	3	3	3	M0	Negative	2	6	29	N1	Positive	BRCA	45.54	0:LIVING	Luminal A	Positive	ReacII	1	Primary	Female	-12	-3	Matched	enrollment	0.966667	T1	T1
brca_tcga_pub	TCGA-BH-A0BV	TCGA-BH-A0BV-01	TCGA-BH-A0BV-01	-0.4319	78	Breast Cancer	Invasive Breast Carcinoma	5	No_Conversion	Positive	0.1734	Negative	1	3	3	M0	Negative	4	7	22	N1	Positive	BRCA	49.91	0:LIVING	Luminal A	Positive	LumA/B	1	Primary	Female	0	-4	Matched	followup	0.766667	T2	T_Other
brca_tcga_pub	TCGA-BH-A0DH	TCGA-BH-A0DH-01	TCGA-BH-A0DH-01	-0.4319	63	Breast Cancer	Invasive Breast Carcinoma	2	No_Conversion	Positive	0.2305	Negative	5	3	3	M0	Negative	3	1	27	N1	Positive	BRCA	37.98	0:LIVING	Luminal A	Positive	X	1	Primary	Female	0	-3	Matched	followup	0.9	T2	T_Other
brca_tcga_pub	TCGA-BH-A0DQ	TCGA-BH-A0DQ-01	TCGA-BH-A0DQ-01	-0.4319	42	Breast Cancer	Invasive Breast Carcinoma	5	No_Conversion	Positive	0.2833	Negative	NA	NA	NA	M0	Negative	2	6	31	N1	Positive	BRCA	3.22	0:LIVING	Luminal A	Positive	NA	1	Primary	Female	-5	0	Matched	followup	1.1	T2	T_Other
brca_tcga_pub	TCGA-BH-A0DT	TCGA-BH-A0DT-01	TCGA-BH-A0DT-01	-0.4319	41	Breast Cancer	Invasive Breast Carcinoma	2	Stage IIA	Positive	0.1927	Negative	3	4	3	M0	Negative	1	6	12	N1	Positive	BRCA	38.44	0:LIVING	Luminal A	Positive	LumA	1	Primary	Female	-5	-7	Matched	enrollment	0.366667	T1	T1
brca_tcga_pub	TCGA-BH-A0E1	TCGA-BH-A0E1-01	TCGA-BH-A0E1-01	-0.4319	52	Breast Cancer	Invasive Breast Carcinoma	2	No_Conversion	Positive	0.0595	Negative	3	3	3	M0	Negative	2	6	27	N1	Positive	BRCA	15.67	0:LIVING	Luminal A	Positive	ReacII	1	Primary	Female	-12	-3	Matched	followup	0.966667	T2	T_Other
brca_tcga_pub	TCGA-BH-A0E7	TCGA-BH-A0E7-01	TCGA-BH-A0E7-01	-0.4319	79	Breast Cancer	Invasive Breast Carcinoma	4	No_Conversion	Positive	0.079	Negative	3	3	3	M0	Negative	2	2	35	N1	Positive	BRCA	44.75	0:LIVING	Luminal A	Positive	LumA	1	Primary	Female	-12	-3	Matched	followup	1.13333	T2	T_Other
brca_tcga_pub	TCGA-BH-A0EI	TCGA-BH-A0EI-01	TCGA-BH-A0EI-01	-0.4319	51	Breast Cancer	Invasive Breast Carcinoma	5	Stage IIA	Positive	0.1622	Negative	1	3	3	M0	Negative	4	4	17	N1	Positive	BRCA	24.41	0:LIVING	Luminal A	Positive	LumA	1	Primary	Female	-5	-7	Matched	enrollment	0.566667	T1	T1
brca_tcga_pub	TCGA-BH-A0GY	TCGA-BH-A0GY-01	TCGA-BH-A0GY-01	-0.4319	67	Breast Cancer	Invasive Breast Carcinoma	3	No_Conversion	Positive	0.2656	Negative	3	3	3	M0	Negative	2	5	34	N1	Positive	BRCA	30.33	0:LIVING	Luminal A	Positive	ReacI	1	Primary	Female	-3	-3	Matched	followup	1.13333	T2	T_Other
brca_tcga_pub	TCGA-BH-A0GZ	TCGA-BH-A0GZ-01	TCGA-BH-A0GZ-01	-0.4319	62	Breast Cancer	Invasive Breast Carcinoma	3	No_Conversion	Positive	0.2724	Negative	NA	NA	NA	M0	Negative	4	2	23	N1	Positive	BRCA	10.78	0:LIVING	Luminal A	Positive	NA	1	Primary	Female	0	-3	Matched	followup	0.766667	T1	T1
brca_tcga_pub	TCGA-BH-A0HL	TCGA-BH-A0HL-01	TCGA-BH-A0HL-01	-0.4319	56	Breast Cancer	Invasive Breast Carcinoma	NA	No_Conversion	Positive	NA	Negative	NA	NA	NA	M0	Negative	3	4	25	N1	Positive	BRCA	2.37	0:LIVING	Basal-like	Positive	LumA/B	1	Primary	Female	-13	0	Matched	followup	0.833333	T2	T_Other
brca_tcga_pub	TCGA-BH-A0HO	TCGA-BH-A0HO-01	TCGA-BH-A0HO-01	-0.4319	48	Breast Cancer	Invasive Breast Carcinoma	2	No_Conversion	Positive	0.0493	Negative	NA	NA	NA	M0	Negative	2	2	14	N1	Positive	BRCA	2.5	0:LIVING	Luminal A	Positive	NA	1	Primary	Female	-12	-3	Matched	followup	0.466667	T1	T1
brca_tcga_pub	TCGA-BH-A0HX	TCGA-BH-A0HX-01	TCGA-BH-A0HX-01	-0.4319	54	Breast Cancer	Invasive Breast Carcinoma	4	No_Conversion	Positive	0.5678	Negative	1	3	3	M0	Negative	4	4	41	N1	Positive	BRCA	27.24	0:LIVING	Luminal A	Positive	LumA/B	1	Primary	Female	-10	-3	Matched	followup	1.33333	T2	T_Other
brca_tcga_pub	TCGA-BH-A0W3	TCGA-BH-A0W3-01	TCGA-BH-A0W3-01	-0.4319	58	Breast Cancer	Invasive Breast Carcinoma	2	No_Conversion	Positive	0.1333	Negative	NA	NA	NA	M0	Negative	2	5	14	N1	Positive	BRCA	5.91	0:LIVING	Luminal B	Positive	NA	1	Primary	Female	-12	-3	Matched	enrollment	0.466667	T1	T1
brca_tcga_pub	TCGA-BH-A18I	TCGA-BH-A18I-01	TCGA-BH-A18I-01	-0.4319	53	Breast Cancer	Invasive Breast Carcinoma	4	Stage IIA	Positive	0.146	Negative	NA	NA	NA	M0	Negative	2	4	20	N1	Positive	BRCA	7.23	0:LIVING	Luminal A	Positive	NA	1	Primary	Female	-5	-4	Matched	enrollment	0.666667	T1	T1
brca_tcga_pub	TCGA-BH-A18N	TCGA-BH-A18N-01	TCGA-BH-A18N-01	-0.4319	88	Breast Cancer	Invasive Breast Carcinoma	3	No_Conversion	Positive	0.1399	Negative	3	3	3	M0	Negative	2	6	29	N1	Positive	BRCA	37.72	1:DECEASED	Luminal A	Positive	LumA	1	Primary	Female	-12	-3	Matched	enrollment	0.966667	T2	T_Other
brca_tcga_pub	TCGA-BH-A1ES	TCGA-BH-A1ES-01	TCGA-BH-A1ES-01	-0.4319	35	Breast Cancer	Invasive Breast Carcinoma	5	Stage IIB	Positive	0.2309	Negative	NA	NA	NA	M0	Negative	4	5	16	N1	Positive	BRCA	113.74	1:DECEASED	Luminal A	Positive	NA	1	Primary	Female	-9	-3	Matched	enrollment	0.533333	T2	T_Other
brca_tcga_pub	TCGA-C8-A12U	TCGA-C8-A12U-01	TCGA-C8-A12U-01	-0.4319	46	Breast Cancer	Invasive Breast Carcinoma	5	Stage IIB	Positive	0.5344	Negative	1	1	4	M0	Negative	4	5	38	N1	Positive	BRCA	0	0:LIVING	Luminal B	Positive	Basal	1	Primary	Female	-2	-5	Matched	enrollment	1.23333	T2	T_Other
brca_tcga_pub	TCGA-C8-A12W	TCGA-C8-A12W-01	TCGA-C8-A12W-01	-0.4319	49	Breast Cancer	Invasive Breast Carcinoma	3	Stage IIIB	Positive	0.3504	Negative	1	1	4	M0	Negative	4	4	36	N1	Positive	BRCA	0	0:LIVING	Luminal B	Positive	ReacII	1	Primary	Female	-2	-5	Matched	enrollment	1.23333	T4	T_Other
brca_tcga_pub	TCGA-C8-A12X	TCGA-C8-A12X-01	TCGA-C8-A12X-01	-0.4319	62	Breast Cancer	Invasive Breast Carcinoma	4	Stage IIB	Positive	0.2971	Negative	4	3	4	M0	Negative	3	1	41	N1	Positive	BRCA	0	0:LIVING	Luminal B	Positive	LumA/B	1	Primary	Female	-10	-3	Matched	enrollment	1.46667	T2	T_Other
brca_tcga_pub	TCGA-C8-A133	TCGA-C8-A133-01	TCGA-C8-A133-01	-0.4319	65	Breast Cancer	Invasive Breast Carcinoma	1	Stage IIIA	Positive	0.0053	Negative	3	3	3	M0	Negative	2	1	17	N1	Positive	BRCA	0	0:LIVING	Luminal A	Positive	LumA/B	1	Primary	Female	-12	-3	Matched	enrollment	0.6	T3	T_Other
brca_tcga_pub	TCGA-E2-A106	TCGA-E2-A106-01	TCGA-E2-A106-01	-0.4319	34	Breast Cancer	Invasive Breast Carcinoma	4	No_Conversion	Positive	NA	Negative	NA	NA	NA	M0	Negative	4	4	NA	N1	Positive	BRCA	59.37	0:LIVING	Luminal A	Positive	NA	1	Primary	Female	0	-3	Matched	followup	NA	T1	T1
brca_tcga_pub	TCGA-E2-A10B	TCGA-E2-A10B-01	TCGA-E2-A10B-01	-0.4319	67	Breast Cancer	Invasive Breast Carcinoma	3	No_Conversion	Positive	0.2365	Negative	1	3	3	M0	Negative	4	4	30	N1	Positive	BRCA	37.49	0:LIVING	Luminal A	Positive	LumA	1	Primary	Female	-12	-3	Matched	followup	1	T2	T_Other
brca_tcga_pub	TCGA-E2-A10C	TCGA-E2-A10C-01	TCGA-E2-A10C-01	-0.4319	54	Breast Cancer	Invasive Breast Carcinoma	3	No_Conversion	Positive	0.5337	Negative	1	1	4	M0	Negative	4	7	284	N1	Positive	BRCA	40.05	0:LIVING	Luminal B	Positive	ReacI	1	Primary	Female	-2	-5	Matched	followup	9.4	T2	T_Other
brca_tcga_pub	TCGA-E2-A10E	TCGA-E2-A10E-01	TCGA-E2-A10E-01	-0.4319	64	Breast Cancer	Invasive Breast Carcinoma	2	No_Conversion	Positive	0.1522	Negative	1	3	3	M0	Negative	4	4	24	N1	Positive	BRCA	28.42	0:LIVING	Luminal A	Positive	LumA/B	1	Primary	Female	-12	-3	Matched	followup	0.8	T1	T1
brca_tcga_pub	TCGA-E2-A14O	TCGA-E2-A14O-01	TCGA-E2-A14O-01	-0.4319	76	Breast Cancer	Invasive Breast Carcinoma	2	Stage IIIA	Positive	0.7348	Negative	1	3	4	M0	Negative	4	4	35	N1	Positive	BRCA	38.51	0:LIVING	Luminal B	Positive	LumA/B	1	Primary	Female	0	-3	Matched	enrollment	1.16667	T3	T_Other
brca_tcga_pub	TCGA-E2-A14Q	TCGA-E2-A14Q-01	TCGA-E2-A14Q-01	-0.4319	50	Breast Cancer	Invasive Breast Carcinoma	2	Stage IIB	Positive	0.1835	Negative	3	4	3	M0	Negative	2	2	25	N1	Positive	BRCA	32	0:LIVING	Luminal A	Positive	LumA	1	Primary	Female	0	-7	Matched	enrollment	0.8	T2	T_Other
brca_tcga_pub	TCGA-E2-A153	TCGA-E2-A153-01	TCGA-E2-A153-01	-0.4319	51	Breast Cancer	Invasive Breast Carcinoma	2	Stage IIA	Positive	0.1942	Negative	3	3	3	M0	Negative	1	4	20	N1	Positive	BRCA	19.25	0:LIVING	Luminal A	Positive	LumA	1	Primary	Female	-12	-3	Matched	enrollment	0.666667	T1	T1
brca_tcga_pub	TCGA-E2-A15R	TCGA-E2-A15R-01	TCGA-E2-A15R-01	-0.4319	64	Breast Cancer	Invasive Breast Carcinoma	4	Stage IIA	Positive	0.3571	Negative	4	3	3	M0	Negative	3	5	33	N1	Positive	BRCA	10.84	0:LIVING	Luminal A	Positive	LumA/B	1	Primary	Female	-10	-3	Matched	enrollment	1.1	T1	T1
brca_tcga_pub	TCGA-B6-A0IG	TCGA-B6-A0IG-01	TCGA-B6-A0IG-01	-0.4319	50	Breast Cancer	Invasive Breast Carcinoma	NA	No_Conversion	Positive	0.3174	NA	NA	NA	NA	M0	Negative	4	7	37	N1	Positive	BRCA	146.4	1:DECEASED	Luminal A	Positive	Her2	1	Primary	Female	-2	0	Matched	followup	1.23333	T2	T_Other
brca_tcga_pub	TCGA-BH-A18L	TCGA-BH-A18L-01	TCGA-BH-A18L-01	-0.4319	50	Breast Cancer	Invasive Breast Carcinoma	5	Stage IIIA	Positive	0.5814	NA	1	1	4	M0	Negative	4	1	28	N1	Positive	BRCA	26.65	1:DECEASED	Luminal B	Positive	ReacII	1	Primary	Female	-10	-5	Matched	enrollment	0.933333	T3	T_Other
brca_tcga_pub	TCGA-A8-A06U	TCGA-A8-A06U-01	TCGA-A8-A06U-01	-0.4319	80	Breast Cancer	Invasive Breast Carcinoma	NA	Stage IIB	Positive	0.6192	Equivocal	NA	NA	NA	M0	Negative	4	4	45	N1	Positive	BRCA	28.98	1:DECEASED	Luminal A	Positive	LumA/B	1	Primary	Female	-2	-5	Matched	enrollment	1.46667	T2	T_Other
brca_tcga_pub	TCGA-A8-A09E	TCGA-A8-A09E-01	TCGA-A8-A09E-01	-0.4319	73	Breast Cancer	Invasive Breast Carcinoma	NA	Stage IIIB	Positive	0.5448	Equivocal	NA	NA	NA	M0	Negative	NA	NA	NA	N1	Positive	BRCA	30.95	0:LIVING	NA	Positive	NA	1	Primary	Female	NA	NA	Matched	enrollment	NA	T4	T_Other
brca_tcga_pub	TCGA-A8-A06R	TCGA-A8-A06R-01	TCGA-A8-A06R-01	-0.4319	69	Breast Cancer	Invasive Breast Carcinoma	NA	No_Conversion	Positive	0.5927	Equivocal	NA	NA	NA	M0	Negative	4	4	55	N1	Positive	BRCA	17.94	0:LIVING	Luminal B	Negative	ReacI	1	Primary	Female	-2	-5	Matched	enrollment	1.83333	T2	T_Other
brca_tcga_pub	TCGA-AN-A041	TCGA-AN-A041-01	TCGA-AN-A041-01	-0.4319	29	Breast Cancer	Invasive Breast Carcinoma	5	Stage IIB	Positive	0.3265	Equivocal	1	3	4	M0	Negative	4	4	21	N1	Positive	BRCA	0.23	0:LIVING	Luminal B	Negative	LumA	1	Primary	Female	-2	-3	Matched	enrollment	0.766667	T2	T_Other
brca_tcga_pub	TCGA-C8-A12K	TCGA-C8-A12K-01	TCGA-C8-A12K-01	-0.4319	80	Breast Cancer	Invasive Breast Carcinoma	1	No_Conversion	Not Performed	0.4856	Negative	2	2	2	M0	Negative	5	3	82	N1	Positive	BRCA	0	0:LIVING	Basal-like	Not Performed	Basal	1	Primary	Female	-13	-12	Matched	enrollment	2.73333	T2	T_Other
brca_tcga_pub	TCGA-C8-A12Y	TCGA-C8-A12Y-01	TCGA-C8-A12Y-01	-0.4319	44	Breast Cancer	Invasive Breast Carcinoma	2	Stage IIB	Not Performed	0.2329	Negative	3	3	3	M0	Negative	2	6	24	N1	Positive	BRCA	0	0:LIVING	Luminal A	Not Performed	LumA	1	Primary	Female	0	-3	Matched	enrollment	0.8	T2	T_Other
brca_tcga_pub	TCGA-A2-A04W	TCGA-A2-A04W-01	TCGA-A2-A04W-01	-0.4319	50	Breast Cancer	Invasive Breast Carcinoma	3	No_Conversion	Negative	0.1065	Positive	NA	NA	NA	M0	Negative	1	4	85	N1	Positive	BRCA	64	0:LIVING	HER2-enriched	Negative	Her2	1	Primary	Female	-11	-5	Matched	followup	2.8	T2	T_Other
brca_tcga_pub	TCGA-AN-A04C	TCGA-AN-A04C-01	TCGA-AN-A04C-01	-0.4319	51	Breast Cancer	Invasive Breast Carcinoma	3	No_Conversion	Negative	0.339	Positive	NA	NA	NA	M0	Negative	4	5	49	N1	Positive	BRCA	1.77	0:LIVING	HER2-enriched	Negative	NA	1	Primary	Female	-11	-9	Matched	enrollment	1.6	T2	T_Other
brca_tcga_pub	TCGA-AO-A12D	TCGA-AO-A12D-01	TCGA-AO-A12D-01	-0.4319	43	Breast Cancer	Invasive Breast Carcinoma	3	No_Conversion	Negative	0.325	Positive	2	2	1	M0	Negative	5	3	32	N1	Positive	BRCA	64	0:LIVING	HER2-enriched	Negative	Her2	1	Primary	Female	-11	-10	Matched	followup	1.03333	T1	T1
brca_tcga_pub	TCGA-C8-A12P	TCGA-C8-A12P-01	TCGA-C8-A12P-01	-0.4319	55	Breast Cancer	Invasive Breast Carcinoma	3	No_Conversion	Negative	0.3385	Positive	1	1	1	M0	Negative	1	4	120	N1	Positive	BRCA	0	0:LIVING	HER2-enriched	Negative	Her2	1	Primary	Female	-11	-10	Matched	enrollment	3.96667	T2	T_Other
brca_tcga_pub	TCGA-C8-A12Z	TCGA-C8-A12Z-01	TCGA-C8-A12Z-01	-0.4319	45	Breast Cancer	Invasive Breast Carcinoma	2	Stage IIB	Negative	0.2697	Positive	1	1	1	M0	Negative	4	4	37	N1	Positive	BRCA	0	0:LIVING	HER2-enriched	Negative	Her2	1	Primary	Female	-11	-5	Matched	enrollment	1.23333	T2	T_Other
brca_tcga_pub	TCGA-C8-A135	TCGA-C8-A135-01	TCGA-C8-A135-01	-0.4319	64	Breast Cancer	Invasive Breast Carcinoma	1	Stage IIB	Negative	0.2977	Positive	2	2	1	M0	Negative	1	7	43	N1	Positive	BRCA	0	0:LIVING	HER2-enriched	Negative	Her2	1	Primary	Female	-11	-5	Matched	enrollment	1.43333	T2	T_Other
brca_tcga_pub	TCGA-C8-A137	TCGA-C8-A137-01	TCGA-C8-A137-01	-0.4319	34	Breast Cancer	Invasive Breast Carcinoma	5	Stage IIB	Negative	0.2233	Positive	NA	NA	NA	M0	Negative	4	NA	39	N1	Positive	BRCA	0.1	0:LIVING	HER2-enriched	Negative	Her2	1	Primary	Female	-11	-5	Matched	enrollment	1.33333	T2	T_Other
brca_tcga_pub	TCGA-A1-A0SO	TCGA-A1-A0SO-01	TCGA-A1-A0SO-01	-0.4319	67	Breast Cancer	Invasive Breast Carcinoma	1	Stage IIB	Negative	0.77	Negative	2	2	2	M0	Negative	5	5	164	N1	Positive	BRCA	27.99	0:LIVING	Basal-like	Negative	Basal	1	Primary	Female	-13	0	Matched	enrollment	5.46667	T2	T_Other
brca_tcga_pub	TCGA-A2-A0T0	TCGA-A2-A0T0-01	TCGA-A2-A0T0-01	-0.4319	59	Breast Cancer	Invasive Breast Carcinoma	1	No_Conversion	Negative	0.4533	Negative	2	2	2	M0	Negative	5	5	160	N1	Positive	BRCA	17.51	0:LIVING	Basal-like	Negative	Basal	1	Primary	Female	-13	0	Matched	followup	5.4	T2	T_Other
brca_tcga_pub	TCGA-A2-A0YE	TCGA-A2-A0YE-01	TCGA-A2-A0YE-01	-0.4319	48	Breast Cancer	Invasive Breast Carcinoma	3	No_Conversion	Negative	0.781	Negative	NA	NA	NA	M0	Negative	5	NA	NA	N1	Positive	BRCA	18.17	0:LIVING	Basal-like	Negative	X	1	Primary	Female	-13	-12	Matched	followup	NA	T2	T_Other
brca_tcga_pub	TCGA-AN-A04D	TCGA-AN-A04D-01	TCGA-AN-A04D-01	-0.4319	58	Breast Cancer	Invasive Breast Carcinoma	1	No_Conversion	Negative	0.3686	Negative	2	2	2	M0	Negative	5	5	71	N1	Positive	BRCA	1.71	0:LIVING	Basal-like	Negative	Basal	1	Primary	Female	-13	0	Matched	enrollment	2.4	T2	T_Other
brca_tcga_pub	TCGA-AO-A129	TCGA-AO-A129-01	TCGA-AO-A129-01	-0.4319	29	Breast Cancer	Invasive Breast Carcinoma	1	No_Conversion	Negative	0.3991	Negative	2	2	2	M0	Negative	5	3	72	N1	Positive	BRCA	96.04	0:LIVING	Basal-like	Negative	Basal	1	Primary	Female	-13	-12	Matched	followup	2.4	T2	T_Other
brca_tcga_pub	TCGA-AR-A0U0	TCGA-AR-A0U0-01	TCGA-AR-A0U0-01	-0.4319	73	Breast Cancer	Invasive Breast Carcinoma	1	No_Conversion	Negative	0.4875	Negative	NA	NA	NA	M0	Negative	1	NA	27	N1	Positive	BRCA	0.26	0:LIVING	Basal-like	Negative	Basal	1	Primary	Female	-13	-12	Matched	enrollment	0.9	T2	T_Other
brca_tcga_pub	TCGA-B6-A0IE	TCGA-B6-A0IE-01	TCGA-B6-A0IE-01	-0.4319	38	Breast Cancer	Invasive Breast Carcinoma	3	No_Conversion	Negative	0.349	Negative	NA	NA	NA	M0	Negative	1	4	26	N1	Positive	BRCA	65.64	1:DECEASED	Normal-like	Negative	NA	1	Primary	Female	-2	-3	Matched	followup	0.833333	TX	NA
brca_tcga_pub	TCGA-B6-A0IK	TCGA-B6-A0IK-01	TCGA-B6-A0IK-01	-0.4319	63	Breast Cancer	Invasive Breast Carcinoma	5	No_Conversion	Negative	0.3518	Negative	1	1	1	M0	Negative	4	4	93	N1	Positive	BRCA	18.76	1:DECEASED	HER2-enriched	Negative	ReacII	1	Primary	Female	-11	-5	Matched	followup	3.13333	T4	T_Other
brca_tcga_pub	TCGA-B6-A0IQ	TCGA-B6-A0IQ-01	TCGA-B6-A0IQ-01	-0.4319	40	Breast Cancer	Invasive Breast Carcinoma	1	No_Conversion	Negative	0.5981	Negative	2	2	2	M0	Negative	5	5	50	N1	Positive	BRCA	140.75	0:LIVING	Basal-like	Negative	Basal	1	Primary	Female	-13	-12	Matched	followup	1.66667	T3	T_Other
brca_tcga_pub	TCGA-B6-A0WX	TCGA-B6-A0WX-01	TCGA-B6-A0WX-01	-0.4319	40	Breast Cancer	Invasive Breast Carcinoma	1	No_Conversion	Negative	0.4622	Negative	2	2	2	M0	Negative	5	4	28	N1	Positive	BRCA	21.45	1:DECEASED	Basal-like	Negative	X	1	Primary	Female	-13	0	Matched	followup	0.9	T3	T_Other
brca_tcga_pub	TCGA-BH-A0B3	TCGA-BH-A0B3-01	TCGA-BH-A0B3-01	-0.4319	53	Breast Cancer	Invasive Breast Carcinoma	1	No_Conversion	Negative	0.2146	Negative	2	2	2	M0	Negative	5	4	29	N1	Positive	BRCA	39.52	0:LIVING	Basal-like	Negative	Basal	1	Primary	Female	-13	-12	Matched	followup	1.06667	T2	T_Other
brca_tcga_pub	TCGA-BH-A18Q	TCGA-BH-A18Q-01	TCGA-BH-A18Q-01	-0.4319	56	Breast Cancer	Invasive Breast Carcinoma	1	No_Conversion	Negative	0.7399	Negative	2	2	2	M0	Negative	5	5	66	N1	Positive	BRCA	55.59	1:DECEASED	Basal-like	Negative	Basal	1	Primary	Female	-13	-12	Matched	enrollment	2.23333	T2	T_Other
brca_tcga_pub	TCGA-BH-A18V	TCGA-BH-A18V-01	TCGA-BH-A18V-01	-0.4319	48	Breast Cancer	Invasive Breast Carcinoma	1	No_Conversion	Negative	0.7015	Negative	2	2	2	M0	Negative	5	5	150	N1	Positive	BRCA	51.09	1:DECEASED	Basal-like	Negative	Basal	1	Primary	Female	-13	-12	Matched	enrollment	4.9	T2	T_Other
brca_tcga_pub	TCGA-E2-A14N	TCGA-E2-A14N-01	TCGA-E2-A14N-01	-0.4319	37	Breast Cancer	Invasive Breast Carcinoma	4	Stage IIB	Negative	0.0848	Negative	NA	NA	NA	M0	Negative	5	6	47	N1	Positive	BRCA	44.35	0:LIVING	Basal-like	Negative	NA	1	Primary	Female	-13	-12	Matched	enrollment	1.6	T2	T_Other
brca_tcga_pub	TCGA-E2-A158	TCGA-E2-A158-01	TCGA-E2-A158-01	-0.4319	43	Breast Cancer	Invasive Breast Carcinoma	1	Stage IIA	Negative	0.4764	Negative	2	2	2	M0	Negative	5	5	68	N1	Positive	BRCA	14.78	0:LIVING	Basal-like	Negative	Basal	1	Primary	Female	-13	0	Matched	enrollment	2.4	T1	T1
brca_tcga_pub	TCGA-E2-A1AZ	TCGA-E2-A1AZ-01	TCGA-E2-A1AZ-01	-0.4319	63	Breast Cancer	Invasive Breast Carcinoma	4	Stage IIB	Negative	0.2665	Negative	NA	NA	NA	M0	Negative	5	NA	37	N1	Positive	BRCA	64.53	0:LIVING	Basal-like	Negative	Basal	1	Primary	Female	-13	-12	Matched	enrollment	1.26667	T2	T_Other
brca_tcga_pub	TCGA-B6-A0I6	TCGA-B6-A0I6-01	TCGA-B6-A0I6-01	-0.4319	49	Breast Cancer	Invasive Breast Carcinoma	NA	No_Conversion	Negative	NA	NA	NA	NA	NA	M0	Negative	5	4	62	N1	Positive	BRCA	32.76	1:DECEASED	Basal-like	Negative	Basal	1	Primary	Female	-13	0	Matched	followup	2.1	T1	T1
brca_tcga_pub	TCGA-BH-A18R	TCGA-BH-A18R-01	TCGA-BH-A18R-01	-0.4319	50	Breast Cancer	Invasive Breast Carcinoma	3	No_Conversion	Indeterminate	0.2866	Positive	1	1	1	M0	Negative	4	4	19	N1	Positive	BRCA	37.49	1:DECEASED	HER2-enriched	Negative	Her2	1	Primary	Female	-2	0	Matched	enrollment	0.633333	T2	T_Other
brca_tcga_pub	TCGA-C8-A132	TCGA-C8-A132-01	TCGA-C8-A132-01	-0.3962	56	Breast Cancer	Invasive Breast Carcinoma	5	Stage IIB	Positive	0.1483	Positive	2	3	3	M0	Negative	1	5	44	N1	Positive	BRCA	0	0:LIVING	Luminal A	Positive	Her2	1	Primary	Female	-2	-4	Matched	enrollment	1.43333	T2	T_Other
brca_tcga_pub	TCGA-AN-A0FT	TCGA-AN-A0FT-01	TCGA-AN-A0FT-01	-0.2085	63	Breast Cancer	Invasive Breast Carcinoma	3	No_Conversion	Positive	0.5805	Positive	4	5	3	M0	Negative	3	5	69	N1	Positive	BRCA	6.01	0:LIVING	Luminal A	Positive	Her2	1	Primary	Female	-2	-3	Matched	enrollment	2.26667	T2	T_Other
brca_tcga_pub	TCGA-AR-A0TQ	TCGA-AR-A0TQ-01	TCGA-AR-A0TQ-01	-0.1739	27	Breast Cancer	Invasive Breast Carcinoma	3	No_Conversion	Positive	0.1275	Positive	1	1	4	M0	Negative	4	4	26	N1	Positive	BRCA	49.28	0:LIVING	Luminal B	Negative	Her2	1	Primary	Female	-2	-5	Matched	enrollment	0.833333	T3	T_Other
brca_tcga_pub	TCGA-BH-A1EW	TCGA-BH-A1EW-01	TCGA-BH-A1EW-01	-0.1167	38	Breast Cancer	Invasive Breast Carcinoma	3	No_Conversion	Negative	0.3453	Negative	NA	NA	NA	M0	Negative	1	6	16	N1	Positive	BRCA	55.66	1:DECEASED	Luminal B	Negative	NA	1	Primary	Female	-3	-3	Matched	enrollment	0.533333	T2	T_Other
brca_tcga_pub	TCGA-A8-A08R	TCGA-A8-A08R-01	TCGA-A8-A08R-01	0.1492	52	Breast Cancer	Invasive Breast Carcinoma	4	Stage IIB	Negative	0.5152	Negative	NA	NA	NA	M0	Negative	5	4	129	N1	Positive	BRCA	0.99	0:LIVING	Basal-like	Negative	NA	1	Primary	Female	-13	-12	Matched	enrollment	4.3	T2	T_Other
brca_tcga_pub	TCGA-BH-A0DI	TCGA-BH-A0DI-01	TCGA-BH-A0DI-01	0.1607	63	Breast Cancer	Invasive Breast Carcinoma	5	Stage IIB	Positive	0.2622	Negative	1	4	3	M0	Negative	1	4	26	N1	Positive	BRCA	22.11	0:LIVING	Luminal A	Positive	ReacI	1	Primary	Female	-5	-7	Matched	enrollment	0.866667	T2	T_Other
brca_tcga_pub	TCGA-A8-A09D	TCGA-A8-A09D-01	TCGA-A8-A09D-01	0.1941	47	Breast Cancer	Invasive Breast Carcinoma	5	No_Conversion	Positive	0.2338	Negative	NA	NA	NA	M0	Negative	1	1	24	N1	Positive	BRCA	13.01	0:LIVING	Luminal B	Positive	NA	1	Primary	Female	-3	-3	Matched	enrollment	0.733333	T2	T_Other
brca_tcga_pub	TCGA-BH-A1EO	TCGA-BH-A1EO-01	TCGA-BH-A1EO-01	0.2282	68	Breast Cancer	Invasive Breast Carcinoma	3	Stage IIA	Positive	0.2619	Negative	NA	NA	NA	M0	Negative	4	6	34	N1	Positive	BRCA	91.93	1:DECEASED	Luminal A	Positive	NA	1	Primary	Female	-5	-3	Matched	enrollment	1.13333	T1	T1
brca_tcga_pub	TCGA-E2-A1B1	TCGA-E2-A1B1-01	TCGA-E2-A1B1-01	0.3402	45	Breast Cancer	Invasive Breast Carcinoma	3	Stage IIB	Positive	0.0269	Positive	1	2	3	M0	Negative	5	4	12	N1	Positive	BRCA	44.72	0:LIVING	Luminal A	Positive	ReacI	1	Primary	Female	-5	-7	Matched	enrollment	0.4	T2	T_Other
brca_tcga_pub	TCGA-BH-A0E9	TCGA-BH-A0E9-01	TCGA-BH-A0E9-01	0.3675	53	Breast Cancer	Invasive Breast Carcinoma	3	Stage IIB	Positive	0.2195	Negative	3	4	3	M0	Negative	1	6	11	N1	Positive	BRCA	46.16	0:LIVING	Luminal A	Positive	ReacI	1	Primary	Female	-5	-7	Matched	enrollment	0.366667	T2	T_Other
brca_tcga_pub	TCGA-AO-A0JB	TCGA-AO-A0JB-01	TCGA-AO-A0JB-01	0.406	50	Breast Cancer	Invasive Breast Carcinoma	1	No_Conversion	Positive	0.4249	Negative	2	2	2	M0	Negative	5	2	58	N1	Positive	BRCA	37.78	0:LIVING	Normal-like	Positive	Basal	1	Primary	Female	-2	-3	Matched	followup	1.9	T3	T_Other
brca_tcga_pub	TCGA-BH-A0BZ	TCGA-BH-A0BZ-01	TCGA-BH-A0BZ-01	0.7245	59	Breast Cancer	Invasive Breast Carcinoma	4	Stage IIIA	Positive	0.15	Negative	1	1	4	M0	Negative	4	6	185	N1	Positive	BRCA	49.02	0:LIVING	Luminal B	Positive	X	1	Primary	Female	-2	-5	Matched	enrollment	6.13333	T3	T_Other
brca_tcga_pub	TCGA-D8-A145	TCGA-D8-A145-01	TCGA-D8-A145-01	1.0164	80	Breast Cancer	Invasive Breast Carcinoma	1	Stage IIA	Positive	0.0845	Negative	3	4	3	M0	Negative	2	6	26	N1	Positive	BRCA	13.47	0:LIVING	Luminal A	Positive	ReacI	1	Primary	Female	-5	-7	Matched	followup	0.833333	T1	T1
brca_tcga_pub	TCGA-A2-A0SY	TCGA-A2-A0SY-01	TCGA-A2-A0SY-01	1.1936	62	Breast Cancer	Invasive Breast Carcinoma	2	No_Conversion	Positive	0.1043	Positive	NA	NA	NA	M0	Negative	4	6	102	N1	Positive	BRCA	44.26	0:LIVING	Luminal A	Positive	NA	1	Primary	Female	-5	-7	Matched	followup	3.43333	T3	T_Other
brca_tcga_pub	TCGA-D8-A141	TCGA-D8-A141-01	TCGA-D8-A141-01	1.3183	40	Breast Cancer	Invasive Breast Carcinoma	2	Stage IIA	Positive	0.049	Negative	NA	NA	NA	M0	Negative	1	4	16	N1	Positive	BRCA	3.71	0:LIVING	Luminal A	Positive	NA	1	Primary	Female	-5	-4	Matched	enrollment	0.533333	T1	T1
brca_tcga_pub	TCGA-BH-A0B7	TCGA-BH-A0B7-01	TCGA-BH-A0B7-01	1.3642	42	Breast Cancer	Invasive Breast Carcinoma	3	Stage IIB	Positive	0.1253	Positive	2	2	1	M0	Negative	5	3	15	N1	Positive	BRCA	56.94	0:LIVING	HER2-enriched	Positive	Her2	1	Primary	Female	-11	-8	Matched	enrollment	0.533333	T2	T_Other
brca_tcga_pub	TCGA-AR-A0U1	TCGA-AR-A0U1-01	TCGA-AR-A0U1-01	1.4279	36	Breast Cancer	Invasive Breast Carcinoma	1	No_Conversion	Negative	0.4237	Negative	2	2	2	M0	Negative	5	6	59	N1	Positive	BRCA	6.08	0:LIVING	Basal-like	Negative	Basal	1	Primary	Female	-13	0	Matched	enrollment	1.96667	T2	T_Other
brca_tcga_pub	TCGA-BH-A0C0	TCGA-BH-A0C0-01	TCGA-BH-A0C0-01	1.4608	62	Breast Cancer	Invasive Breast Carcinoma	3	No_Conversion	Positive	0.3023	Positive	1	1	4	M0	Negative	4	4	65	N1	Positive	BRCA	41.73	0:LIVING	Luminal B	Positive	Basal	1	Primary	Female	-2	-5	Matched	followup	2.26667	T1	T1
brca_tcga_pub	TCGA-BH-A0BF	TCGA-BH-A0BF-01	TCGA-BH-A0BF-01	1.4679	56	Breast Cancer	Invasive Breast Carcinoma	2	Stage IIB	Positive	0.2904	Negative	3	1	4	M0	Negative	1	4	23	N1	Positive	BRCA	25.66	0:LIVING	Luminal B	Positive	Basal	1	Primary	Female	-2	-5	Matched	enrollment	0.766667	T2	T_Other
brca_tcga_pub	TCGA-A8-A07J	TCGA-A8-A07J-01	TCGA-A8-A07J-01	1.4874	35	Breast Cancer	Invasive Breast Carcinoma	2	Stage IIB	Positive	0.1612	Negative	NA	NA	NA	M0	Negative	1	4	19	N1	Positive	BRCA	11.99	0:LIVING	Luminal A	Positive	NA	1	Primary	Female	-5	-7	Matched	enrollment	0.633333	T2	T_Other
brca_tcga_pub	TCGA-AR-A0TX	TCGA-AR-A0TX-01	TCGA-AR-A0TX-01	1.5498	64	Breast Cancer	Invasive Breast Carcinoma	1	No_Conversion	Positive	0.2237	Positive	2	2	1	M0	Negative	1	1	223	N1	Positive	BRCA	0.49	0:LIVING	HER2-enriched	Positive	ReacII	1	Primary	Female	-11	-5	Matched	enrollment	7.4	T1	T1
brca_tcga_pub	TCGA-BH-A0AW	TCGA-BH-A0AW-01	TCGA-BH-A0AW-01	1.5593	56	Breast Cancer	Invasive Breast Carcinoma	3	No_Conversion	Positive	0.2907	Positive	NA	NA	NA	M0	Negative	1	5	109	N1	Positive	BRCA	20.44	0:LIVING	HER2-enriched	Negative	NA	1	Primary	Female	-11	-5	Matched	followup	3.63333	T1	T1
brca_tcga_pub	TCGA-BH-A0EA	TCGA-BH-A0EA-01	TCGA-BH-A0EA-01	1.5726	72	Breast Cancer	Invasive Breast Carcinoma	2	Stage IIA	Positive	0.0603	Negative	3	4	3	M0	Negative	1	6	22	N1	Positive	BRCA	32.62	1:DECEASED	Luminal A	Positive	ReacI	1	Primary	Female	-5	-7	Matched	enrollment	0.733333	T1	T1
brca_tcga_pub	TCGA-AO-A0JJ	TCGA-AO-A0JJ-01	TCGA-AO-A0JJ-01	1.6468	54	Breast Cancer	Invasive Breast Carcinoma	2	No_Conversion	Positive	0.1567	Negative	3	4	3	M0	Negative	1	7	14	N1	Positive	BRCA	49.68	0:LIVING	Luminal A	Positive	LumA/B	1	Primary	Female	-5	-7	Matched	enrollment	0.466667	T2	T_Other
brca_tcga_pub	TCGA-AO-A0JF	TCGA-AO-A0JF-01	TCGA-AO-A0JF-01	2.1694	68	Breast Cancer	Invasive Breast Carcinoma	2	No_Conversion	Positive	0.0531	Negative	3	4	3	M0	Negative	2	7	19	N1	Positive	BRCA	11.63	0:LIVING	Luminal A	Positive	ReacI	1	Primary	Female	-5	-7	Matched	followup	0.633333	T1	T1
brca_tcga_pub	TCGA-B6-A0IH	TCGA-B6-A0IH-01	TCGA-B6-A0IH-01	2.1881	81	Breast Cancer	Invasive Breast Carcinoma	2	Stage IIIA	Positive	0.1988	Negative	NA	NA	NA	M0	Negative	4	6	25	N1	Positive	BRCA	112.3	1:DECEASED	Luminal A	Positive	NA	1	Primary	Female	-5	-7	Matched	followup	0.833333	T3	T_Other
brca_tcga_pub	TCGA-BH-A0W5	TCGA-BH-A0W5-01	TCGA-BH-A0W5-01	2.8474	77	Breast Cancer	Invasive Breast Carcinoma	4	No_Conversion	Positive	0.0719	Negative	1	3	3	M0	Negative	1	4	23	N1	Positive	BRCA	17.84	0:LIVING	Luminal A	Positive	LumA	1	Primary	Female	-5	-4	Matched	enrollment	0.766667	T1	T1
brca_tcga_pub	TCGA-A2-A0ST	TCGA-A2-A0ST-01	TCGA-A2-A0ST-01	3.4308	62	Breast Cancer	Invasive Breast Carcinoma	1	No_Conversion	Negative	0.0109	Negative	2	2	2	M0	Negative	5	3	10	N1	Positive	BRCA	53.98	0:LIVING	Basal-like	Negative	Basal	1	Primary	Female	-13	-12	Matched	enrollment	0.3	T1	T1
brca_tcga_pub	TCGA-AR-A0TS	TCGA-AR-A0TS-01	TCGA-AR-A0TS-01	3.5491	46	Breast Cancer	Invasive Breast Carcinoma	4	No_Conversion	Negative	0.0895	Negative	2	2	2	M0	Negative	5	5	34	N1	Positive	BRCA	37.39	0:LIVING	Basal-like	Negative	Basal	1	Primary	Female	-13	-12	Matched	enrollment	1.13333	T2	T_Other
brca_tcga_pub	TCGA-BH-A1F0	TCGA-BH-A1F0-01	TCGA-BH-A1F0-01	3.6203	80	Breast Cancer	Invasive Breast Carcinoma	1	Stage IIA	Negative	0.0288	Negative	NA	NA	NA	M0	Negative	5	6	15	N1	Positive	BRCA	25.79	1:DECEASED	Basal-like	Indeterminate	NA	1	Primary	Female	-13	-12	Matched	enrollment	0.533333	T1	T1
brca_tcga_pub	TCGA-A8-A0A7	TCGA-A8-A0A7-01	TCGA-A8-A0A7-01	3.6563	57	Breast Cancer	Invasive Breast Carcinoma	3	Stage IIB	Negative	0.0491	Positive	1	1	1	M0	Negative	1	4	63	N1	Positive	BRCA	0.99	0:LIVING	HER2-enriched	Negative	Her2	1	Primary	Female	-2	-5	Matched	enrollment	2.06667	T2	T_Other
brca_tcga_pub	TCGA-AR-A1AV	TCGA-AR-A1AV-01	TCGA-AR-A1AV-01	3.6579	68	Breast Cancer	Invasive Breast Carcinoma	3	Stage IIB	Positive	0.189	Negative	4	5	4	M0	Negative	3	7	38	N1	Positive	BRCA	42.55	0:LIVING	Luminal B	Positive	LumA/B	1	Primary	Male	-2	-5	Matched	enrollment	1.23333	T2	T_Other
brca_tcga_pub	TCGA-B6-A0RT	TCGA-B6-A0RT-01	TCGA-B6-A0RT-01	4.1535	39	Breast Cancer	Invasive Breast Carcinoma	1	No_Conversion	Negative	0.0237	Negative	2	2	2	M0	Negative	5	3	14	N1	Positive	BRCA	89.4	0:LIVING	Basal-like	Negative	ReacII	1	Primary	Female	-13	-12	Matched	followup	0.466667	T3	T_Other
brca_tcga_pub	TCGA-A8-A076	TCGA-A8-A076-01	TCGA-A8-A076-01	-0.4319	66	Breast Cancer	Invasive Breast Carcinoma	4	Stage IIA	Positive	0.5527	Positive	1	1	1	M0	Negative	3	4	47	N0	Negative	BRCA	53.91	0:LIVING	HER2-enriched	Positive	Her2	1	Primary	Female	-2	-5	Matched	enrollment	1.53333	T2	T_Other
brca_tcga_pub	TCGA-A8-A07B	TCGA-A8-A07B-01	TCGA-A8-A07B-01	-0.4319	69	Breast Cancer	Invasive Breast Carcinoma	5	Stage IIA	Positive	0.3844	Positive	NA	NA	NA	M0	Negative	3	2	44	N0	Negative	BRCA	32.99	0:LIVING	HER2-enriched	Positive	NA	1	Primary	Female	-1	-3	Matched	enrollment	1.46667	T2	T_Other
brca_tcga_pub	TCGA-A8-A08G	TCGA-A8-A08G-01	TCGA-A8-A08G-01	-0.4319	41	Breast Cancer	Invasive Breast Carcinoma	3	Stage IIA	Positive	0.5338	Positive	3	3	4	M0	Negative	2	4	28	N0	Negative	BRCA	19.91	0:LIVING	Luminal B	Positive	LumA/B	1	Primary	Female	-10	-3	Matched	enrollment	0.933333	T2	T_Other
brca_tcga_pub	TCGA-A8-A09I	TCGA-A8-A09I-01	TCGA-A8-A09I-01	-0.4319	84	Breast Cancer	Invasive Breast Carcinoma	5	Stage IIA	Positive	0.3571	Positive	1	1	4	M0	Negative	3	4	101	N0	Negative	BRCA	33.05	0:LIVING	Luminal B	Positive	Her2	1	Primary	Female	-2	-5	Matched	enrollment	3.33333	T2	T_Other
brca_tcga_pub	TCGA-AN-A0AJ	TCGA-AN-A0AJ-01	TCGA-AN-A0AJ-01	-0.4319	79	Breast Cancer	Invasive Breast Carcinoma	5	No_Conversion	Positive	0.6855	Positive	1	1	4	M0	Negative	3	4	64	N0	Negative	BRCA	7.98	0:LIVING	Luminal B	Positive	LumA	1	Primary	Female	-2	-5	Matched	enrollment	2.1	T3	T_Other
brca_tcga_pub	TCGA-AN-A0FD	TCGA-AN-A0FD-01	TCGA-AN-A0FD-01	-0.4319	71	Breast Cancer	Invasive Breast Carcinoma	1	No_Conversion	Positive	0.171	Positive	3	3	3	M0	Negative	2	4	29	N0	Negative	BRCA	6.41	0:LIVING	Luminal A	Positive	LumA/B	1	Primary	Female	-8	-3	Matched	enrollment	0.966667	T2	T_Other
brca_tcga_pub	TCGA-B6-A0RH	TCGA-B6-A0RH-01	TCGA-B6-A0RH-01	-0.4319	51	Breast Cancer	Invasive Breast Carcinoma	2	Stage IIA	Positive	0.2783	Positive	3	3	3	M0	Negative	2	6	38	N0	Negative	BRCA	188.85	0:LIVING	HER2-enriched	Positive	ReacII	1	Primary	Female	-1	-5	Matched	followup	1.26667	T2	T_Other
brca_tcga_pub	TCGA-C8-A12T	TCGA-C8-A12T-01	TCGA-C8-A12T-01	-0.4319	43	Breast Cancer	Invasive Breast Carcinoma	4	Stage IIA	Positive	0.2311	Positive	1	1	1	M0	Negative	4	4	123	N0	Negative	BRCA	0	0:LIVING	HER2-enriched	Positive	ReacII	1	Primary	Female	-2	-1	Matched	enrollment	4.06667	T2	T_Other
brca_tcga_pub	TCGA-E2-A14W	TCGA-E2-A14W-01	TCGA-E2-A14W-01	-0.4319	78	Breast Cancer	Invasive Breast Carcinoma	5	Stage IIA	Positive	0.3133	Positive	3	3	4	M0	Negative	2	7	80	N0	Negative	BRCA	27.37	0:LIVING	Luminal B	Positive	Her2	1	Primary	Female	0	-3	Matched	enrollment	2.66667	T2	T_Other
brca_tcga_pub	TCGA-E2-A14Y	TCGA-E2-A14Y-01	TCGA-E2-A14Y-01	-0.4319	35	Breast Cancer	Invasive Breast Carcinoma	2	Stage IIA	Positive	0.2263	Positive	3	3	3	M0	Negative	2	5	24	N0	Negative	BRCA	22.6	0:LIVING	Basal-like	Positive	ReacII	1	Primary	Female	-13	0	Matched	enrollment	0.966667	T2	T_Other
brca_tcga_pub	TCGA-A1-A0SM	TCGA-A1-A0SM-01	TCGA-A1-A0SM-01	-0.4319	77	Breast Cancer	Invasive Breast Carcinoma	2	Stage IIA	Positive	0.1807	Positive	NA	NA	NA	M0	Negative	4	4	24	N0	Negative	BRCA	7.95	0:LIVING	Luminal B	Negative	NA	1	Primary	Male	-1	-3	Matched	enrollment	0.8	T2	T_Other
brca_tcga_pub	TCGA-A2-A0CX	TCGA-A2-A0CX-01	TCGA-A2-A0CX-01	-0.4319	52	Breast Cancer	Invasive Breast Carcinoma	3	Stage IIA	Positive	0.3591	Positive	NA	NA	NA	M0	Negative	4	NA	156	N0	Negative	BRCA	56.77	0:LIVING	HER2-enriched	Negative	Her2	1	Primary	Female	-11	-5	Matched	followup	5.23333	T2	T_Other
brca_tcga_pub	TCGA-A8-A06X	TCGA-A8-A06X-01	TCGA-A8-A06X-01	-0.4319	77	Breast Cancer	Invasive Breast Carcinoma	1	Stage IIB	Positive	0.6033	Positive	NA	NA	NA	M0	Negative	3	NA	139	N0	Negative	BRCA	30.98	1:DECEASED	Luminal B	Negative	LumA/B	1	Primary	Female	-2	-5	Matched	enrollment	4.66667	T3	T_Other
brca_tcga_pub	TCGA-A8-A08B	TCGA-A8-A08B-01	TCGA-A8-A08B-01	-0.4319	52	Breast Cancer	Invasive Breast Carcinoma	3	Stage IIA	Positive	0.3997	Positive	NA	NA	NA	M0	Negative	1	7	21	N0	Negative	BRCA	23.06	0:LIVING	HER2-enriched	Negative	NA	1	Primary	Female	-1	-5	Matched	enrollment	0.7	T2	T_Other
brca_tcga_pub	TCGA-AQ-A04L	TCGA-AQ-A04L-01	TCGA-AQ-A04L-01	-0.4319	48	Breast Cancer	Invasive Breast Carcinoma	1	Stage IIA	Positive	0.5876	Positive	2	2	2	M0	Negative	3	3	37	N0	Negative	BRCA	109.87	0:LIVING	Luminal A	Negative	ReacI	1	Primary	Female	-1	-5	Matched	followup	1.23333	T2	T_Other
brca_tcga_pub	TCGA-E2-A152	TCGA-E2-A152-01	TCGA-E2-A152-01	-0.4319	56	Breast Cancer	Invasive Breast Carcinoma	1	Stage I	Positive	0.6421	Positive	2	2	1	M0	Negative	1	5	98	N0	Negative	BRCA	19.32	0:LIVING	HER2-enriched	Negative	Her2	1	Primary	Female	-1	-5	Matched	enrollment	3.23333	T1	T1
brca_tcga_pub	TCGA-A1-A0SD	TCGA-A1-A0SD-01	TCGA-A1-A0SD-01	-0.4319	59	Breast Cancer	Invasive Breast Carcinoma	2	Stage IIA	Positive	0.2474	Negative	NA	NA	NA	M0	Negative	1	6	34	N0	Negative	BRCA	14.36	0:LIVING	Luminal A	Positive	NA	1	Primary	Female	-9	-3	Matched	enrollment	1.13333	T2	T_Other
brca_tcga_pub	TCGA-A1-A0SE	TCGA-A1-A0SE-01	TCGA-A1-A0SE-01	-0.4319	56	Breast Cancer	Invasive Breast Carcinoma	2	Stage I	Positive	0.2134	Negative	NA	NA	NA	M0	Negative	1	6	15	N0	Negative	BRCA	43.37	0:LIVING	Luminal A	Positive	NA	1	Primary	Female	-5	-7	Matched	enrollment	0.5	T1	T1
brca_tcga_pub	TCGA-A2-A04N	TCGA-A2-A04N-01	TCGA-A2-A04N-01	-0.4319	66	Breast Cancer	Invasive Breast Carcinoma	4	Stage I	Positive	0.0862	Negative	3	3	3	M0	Negative	2	6	38	N0	Negative	BRCA	104.74	0:LIVING	Luminal A	Positive	LumA	1	Primary	Female	-5	-3	Matched	followup	1.26667	T1	T1
brca_tcga_pub	TCGA-A2-A04R	TCGA-A2-A04R-01	TCGA-A2-A04R-01	-0.4319	36	Breast Cancer	Invasive Breast Carcinoma	5	Stage I	Positive	0.2643	Negative	NA	NA	NA	M0	Negative	4	4	68	N0	Negative	BRCA	82.1	0:LIVING	Luminal B	Positive	NA	1	Primary	Female	-10	-3	Matched	followup	2.23333	T1	T1
brca_tcga_pub	TCGA-A2-A04V	TCGA-A2-A04V-01	TCGA-A2-A04V-01	-0.4319	39	Breast Cancer	Invasive Breast Carcinoma	2	Stage IIA	Positive	0.1132	Negative	3	3	3	M0	Negative	2	2	28	N0	Negative	BRCA	63.08	1:DECEASED	Luminal A	Positive	LumA/B	1	Primary	Female	0	-3	Matched	enrollment	0.933333	T2	T_Other
brca_tcga_pub	TCGA-A2-A0CP	TCGA-A2-A0CP-01	TCGA-A2-A0CP-01	-0.4319	60	Breast Cancer	Invasive Breast Carcinoma	4	Stage I	Positive	0.087	Negative	1	4	3	M0	Negative	1	4	37	N0	Negative	BRCA	92.42	0:LIVING	Luminal A	Positive	X	1	Primary	Female	-5	-7	Matched	followup	1.33333	T1	T1
brca_tcga_pub	TCGA-A2-A0CQ	TCGA-A2-A0CQ-01	TCGA-A2-A0CQ-01	-0.4319	62	Breast Cancer	Invasive Breast Carcinoma	2	Stage I	Positive	0.1198	Negative	1	3	3	M0	Negative	4	2	25	N0	Negative	BRCA	88.51	0:LIVING	Luminal A	Positive	LumA/B	1	Primary	Female	-12	-3	Matched	followup	0.833333	T1	T1
brca_tcga_pub	TCGA-A2-A0CU	TCGA-A2-A0CU-01	TCGA-A2-A0CU-01	-0.4319	73	Breast Cancer	Invasive Breast Carcinoma	5	Stage IIA	Positive	0.4388	Negative	3	3	3	M0	Negative	2	2	33	N0	Negative	BRCA	5.16	1:DECEASED	Luminal A	Positive	LumA/B	1	Primary	Female	0	-3	Matched	followup	1.1	T2	T_Other
brca_tcga_pub	TCGA-A2-A0D3	TCGA-A2-A0D3-01	TCGA-A2-A0D3-01	-0.4319	42	Breast Cancer	Invasive Breast Carcinoma	2	Stage I	Positive	0.1108	Negative	3	3	3	M0	Negative	4	6	22	N0	Negative	BRCA	28.75	0:LIVING	Luminal A	Positive	LumA	1	Primary	Female	-5	-3	Matched	followup	0.733333	T1	T1
brca_tcga_pub	TCGA-A2-A0EM	TCGA-A2-A0EM-01	TCGA-A2-A0EM-01	-0.4319	73	Breast Cancer	Invasive Breast Carcinoma	2	Stage I	Positive	0.1025	Negative	NA	NA	NA	M0	Negative	2	2	25	N0	Negative	BRCA	101.62	0:LIVING	Luminal A	Positive	NA	1	Primary	Female	-12	-3	Matched	followup	0.833333	T1	T1
brca_tcga_pub	TCGA-A2-A0EU	TCGA-A2-A0EU-01	TCGA-A2-A0EU-01	-0.4319	79	Breast Cancer	Invasive Breast Carcinoma	4	Stage I	Positive	0.5175	Negative	3	3	3	M0	Negative	2	2	32	N0	Negative	BRCA	34.27	0:LIVING	Luminal A	Positive	ReacI	1	Primary	Female	-10	-3	Matched	followup	1.06667	T1	T1
brca_tcga_pub	TCGA-A2-A0EX	TCGA-A2-A0EX-01	TCGA-A2-A0EX-01	-0.4319	46	Breast Cancer	Invasive Breast Carcinoma	4	Stage IIB	Positive	0.1003	Negative	1	4	3	M0	Negative	4	4	20	N0	Negative	BRCA	18.04	0:LIVING	Luminal A	Positive	ReacI	1	Primary	Female	-5	-7	Matched	enrollment	0.666667	T3	T_Other
brca_tcga_pub	TCGA-A2-A0T5	TCGA-A2-A0T5-01	TCGA-A2-A0T5-01	-0.4319	39	Breast Cancer	Invasive Breast Carcinoma	2	Stage IIA	Positive	0.1153	Negative	NA	NA	NA	M0	Negative	2	6	NA	N0	Negative	BRCA	17.45	0:LIVING	Luminal A	Positive	LumA	1	Primary	Female	-5	-3	Matched	followup	NA	T2	T_Other
brca_tcga_pub	TCGA-A2-A0T7	TCGA-A2-A0T7-01	TCGA-A2-A0T7-01	-0.4319	51	Breast Cancer	Invasive Breast Carcinoma	2	Stage IIA	Positive	0.3425	Negative	3	4	3	M0	Negative	1	4	16	N0	Negative	BRCA	20.73	0:LIVING	Luminal A	Positive	ReacI	1	Primary	Female	-3	0	Matched	followup	0.566667	T2	T_Other
brca_tcga_pub	TCGA-A7-A0CD	TCGA-A7-A0CD-01	TCGA-A7-A0CD-01	-0.4319	66	Breast Cancer	Invasive Breast Carcinoma	3	Stage I	Positive	0.5843	Negative	4	3	3	M0	Negative	3	2	20	N0	Negative	BRCA	12.22	0:LIVING	Luminal A	Positive	LumA	1	Primary	Female	-10	-3	Matched	followup	0.666667	T1	T1
brca_tcga_pub	TCGA-A7-A0CJ	TCGA-A7-A0CJ-01	TCGA-A7-A0CJ-01	-0.4319	57	Breast Cancer	Invasive Breast Carcinoma	1	Stage IIA	Positive	0.5648	Negative	4	3	4	M0	Negative	3	2	37	N0	Negative	BRCA	13.44	0:LIVING	Luminal B	Positive	LumA/B	1	Primary	Female	-6	-3	Matched	followup	1.26667	T2	T_Other
brca_tcga_pub	TCGA-A7-A0DB	TCGA-A7-A0DB-01	TCGA-A7-A0DB-01	-0.4319	56	Breast Cancer	Invasive Breast Carcinoma	2	Stage IIA	Positive	0.3296	Negative	3	3	3	M0	Negative	1	4	21	N0	Negative	BRCA	8.74	0:LIVING	Luminal A	Positive	LumA	1	Primary	Female	-5	-7	Matched	followup	0.8	T2	T_Other
brca_tcga_pub	TCGA-A8-A06O	TCGA-A8-A06O-01	TCGA-A8-A06O-01	-0.4319	60	Breast Cancer	Invasive Breast Carcinoma	5	Stage I	Positive	0.3914	Negative	NA	NA	NA	M0	Negative	4	4	53	N0	Negative	BRCA	13.01	0:LIVING	Luminal B	Positive	NA	1	Primary	Female	-2	-3	Matched	enrollment	1.76667	T1	T1
brca_tcga_pub	TCGA-A8-A06Y	TCGA-A8-A06Y-01	TCGA-A8-A06Y-01	-0.4319	66	Breast Cancer	Invasive Breast Carcinoma	4	Stage IIA	Positive	0.3042	Negative	1	3	3	M0	Negative	4	2	22	N0	Negative	BRCA	25.99	0:LIVING	Luminal A	Positive	LumA	1	Primary	Female	0	-3	Matched	enrollment	0.733333	T2	T_Other
brca_tcga_pub	TCGA-A8-A06Z	TCGA-A8-A06Z-01	TCGA-A8-A06Z-01	-0.4319	84	Breast Cancer	Invasive Breast Carcinoma	5	Stage IIB	Positive	0.7074	Negative	1	3	4	M0	Negative	5	1	44	N0	Negative	BRCA	1.02	0:LIVING	Luminal B	Positive	Her2	1	Primary	Female	-10	-3	Matched	enrollment	1.46667	T3	T_Other
brca_tcga_pub	TCGA-A8-A07W	TCGA-A8-A07W-01	TCGA-A8-A07W-01	-0.4319	76	Breast Cancer	Invasive Breast Carcinoma	3	Stage IV	Positive	0.4787	Negative	1	1	4	M1	Positive	4	4	70	N0	Negative	BRCA	9.99	0:LIVING	Luminal B	Positive	LumA/B	1	Primary	Female	-2	-5	Matched	enrollment	2.33333	T2	T_Other
brca_tcga_pub	TCGA-A8-A07Z	TCGA-A8-A07Z-01	TCGA-A8-A07Z-01	-0.4319	85	Breast Cancer	Invasive Breast Carcinoma	3	Stage IIA	Positive	0.8203	Negative	3	3	4	M0	Negative	2	2	18	N0	Negative	BRCA	28.03	0:LIVING	Luminal B	Positive	LumA	1	Primary	Female	-12	-3	Matched	enrollment	0.6	T2	T_Other
brca_tcga_pub	TCGA-A8-A081	TCGA-A8-A081-01	TCGA-A8-A081-01	-0.4319	80	Breast Cancer	Invasive Breast Carcinoma	5	Stage IIA	Positive	0.645	Negative	1	1	1	M0	Negative	4	3	72	N0	Negative	BRCA	0	0:LIVING	HER2-enriched	Positive	Her2	1	Primary	Female	-2	-5	Matched	enrollment	2.4	T2	T_Other
brca_tcga_pub	TCGA-A8-A083	TCGA-A8-A083-01	TCGA-A8-A083-01	-0.4319	67	Breast Cancer	Invasive Breast Carcinoma	2	Stage IIB	Positive	0.1819	Negative	3	3	3	M0	Negative	2	2	28	N0	Negative	BRCA	0	0:LIVING	Luminal A	Positive	LumA	1	Primary	Female	-12	-3	Matched	enrollment	0.9	T3	T_Other
brca_tcga_pub	TCGA-A8-A08A	TCGA-A8-A08A-01	TCGA-A8-A08A-01	-0.4319	89	Breast Cancer	Invasive Breast Carcinoma	2	Stage I	Positive	0.0864	Negative	3	3	3	M0	Negative	2	2	21	N0	Negative	BRCA	0.99	0:LIVING	Luminal A	Positive	LumA	1	Primary	Female	-12	-3	Matched	enrollment	0.733333	T1	T1
brca_tcga_pub	TCGA-A8-A08C	TCGA-A8-A08C-01	TCGA-A8-A08C-01	-0.4319	65	Breast Cancer	Invasive Breast Carcinoma	2	Stage IIA	Positive	0.6502	Negative	NA	NA	NA	M0	Negative	2	NA	3	N0	Negative	BRCA	19.94	0:LIVING	Luminal A	Positive	NA	1	Primary	Female	-12	-3	Matched	enrollment	0.1	T2	T_Other
brca_tcga_pub	TCGA-A8-A090	TCGA-A8-A090-01	TCGA-A8-A090-01	-0.4319	74	Breast Cancer	Invasive Breast Carcinoma	4	Stage IIA	Positive	0.2863	Negative	NA	NA	NA	M0	Negative	4	2	26	N0	Negative	BRCA	0	0:LIVING	Luminal A	Positive	NA	1	Primary	Female	0	-3	Matched	enrollment	0.866667	T2	T_Other
brca_tcga_pub	TCGA-A8-A093	TCGA-A8-A093-01	TCGA-A8-A093-01	-0.4319	61	Breast Cancer	Invasive Breast Carcinoma	3	Stage IIA	Positive	0.4219	Negative	NA	NA	NA	M0	Negative	4	2	80	N0	Negative	BRCA	17.91	0:LIVING	Luminal A	Positive	NA	1	Primary	Female	-12	-3	Matched	enrollment	2.7	T2	T_Other
brca_tcga_pub	TCGA-A8-A095	TCGA-A8-A095-01	TCGA-A8-A095-01	-0.4319	45	Breast Cancer	Invasive Breast Carcinoma	3	Stage I	Positive	0.0741	Negative	NA	NA	NA	M0	Negative	4	4	83	N0	Negative	BRCA	41.92	0:LIVING	Luminal B	Positive	ReacII	1	Primary	Female	-7	-3	Matched	enrollment	2.8	T1	T1
brca_tcga_pub	TCGA-A8-A09A	TCGA-A8-A09A-01	TCGA-A8-A09A-01	-0.4319	40	Breast Cancer	Invasive Breast Carcinoma	4	Stage IIA	Positive	0.426	Negative	1	3	3	M0	Negative	4	4	83	N0	Negative	BRCA	9.99	0:LIVING	Luminal A	Positive	LumA	1	Primary	Female	-3	-3	Matched	enrollment	2.8	T2	T_Other
brca_tcga_pub	TCGA-A8-A09C	TCGA-A8-A09C-01	TCGA-A8-A09C-01	-0.4319	69	Breast Cancer	Invasive Breast Carcinoma	4	Stage IIA	Positive	0.4981	Negative	3	3	4	M0	Negative	2	2	20	N0	Negative	BRCA	1.02	0:LIVING	Luminal B	Positive	LumA	1	Primary	Female	0	-3	Matched	enrollment	0.7	T2	T_Other
brca_tcga_pub	TCGA-A8-A09T	TCGA-A8-A09T-01	TCGA-A8-A09T-01	-0.4319	68	Breast Cancer	Invasive Breast Carcinoma	4	Stage I	Positive	0.093	Negative	NA	NA	NA	M0	Negative	2	2	20	N0	Negative	BRCA	18.99	0:LIVING	Luminal A	Positive	NA	1	Primary	Female	-12	-3	Matched	enrollment	0.666667	T1	T1
brca_tcga_pub	TCGA-A8-A09V	TCGA-A8-A09V-01	TCGA-A8-A09V-01	-0.4319	51	Breast Cancer	Invasive Breast Carcinoma	2	Stage IIA	Positive	0.0703	Negative	NA	NA	NA	M0	Negative	2	NA	19	N0	Negative	BRCA	15.01	0:LIVING	Luminal A	Positive	NA	1	Primary	Female	-12	-3	Matched	enrollment	0.633333	T2	T_Other
brca_tcga_pub	TCGA-A8-A0A2	TCGA-A8-A0A2-01	TCGA-A8-A0A2-01	-0.4319	66	Breast Cancer	Invasive Breast Carcinoma	2	Stage IIA	Positive	0.3321	Negative	NA	NA	NA	M0	Negative	3	2	19	N0	Negative	BRCA	18.99	0:LIVING	Luminal A	Positive	NA	1	Primary	Female	0	-3	Matched	enrollment	0.633333	T2	T_Other
brca_tcga_pub	TCGA-A8-A0A4	TCGA-A8-A0A4-01	TCGA-A8-A0A4-01	-0.4319	73	Breast Cancer	Invasive Breast Carcinoma	2	Stage IIA	Positive	0.2609	Negative	1	3	3	M0	Negative	4	3	14	N0	Negative	BRCA	13.01	0:LIVING	Luminal A	Positive	ReacII	1	Primary	Female	-5	-7	Matched	enrollment	0.466667	T2	T_Other
brca_tcga_pub	TCGA-A8-A0A9	TCGA-A8-A0A9-01	TCGA-A8-A0A9-01	-0.4319	80	Breast Cancer	Invasive Breast Carcinoma	3	Stage IIA	Positive	0.4832	Negative	NA	NA	NA	M0	Negative	3	2	41	N0	Negative	BRCA	13.01	0:LIVING	Luminal B	Positive	NA	1	Primary	Female	0	-3	Matched	enrollment	1.36667	T2	T_Other
brca_tcga_pub	TCGA-A8-A0AB	TCGA-A8-A0AB-01	TCGA-A8-A0AB-01	-0.4319	54	Breast Cancer	Invasive Breast Carcinoma	2	Stage IIA	Positive	0.2947	Negative	NA	NA	NA	M0	Negative	4	2	18	N0	Negative	BRCA	16.99	0:LIVING	Luminal B	Positive	NA	1	Primary	Female	-1	-3	Matched	enrollment	0.6	T2	T_Other
brca_tcga_pub	TCGA-A8-A0AD	TCGA-A8-A0AD-01	TCGA-A8-A0AD-01	-0.4319	83	Breast Cancer	Invasive Breast Carcinoma	2	Stage I	Positive	0.1633	Negative	NA	NA	NA	M0	Negative	2	2	21	N0	Negative	BRCA	38.01	0:LIVING	Luminal A	Positive	NA	1	Primary	Female	-12	-3	Matched	enrollment	0.7	T1	T1
brca_tcga_pub	TCGA-AN-A03X	TCGA-AN-A03X-01	TCGA-AN-A03X-01	-0.4319	74	Breast Cancer	Invasive Breast Carcinoma	4	No_Conversion	Positive	0.3072	Negative	NA	NA	NA	M0	Negative	3	4	28	N0	Negative	BRCA	0.33	0:LIVING	Luminal A	Positive	NA	1	Primary	Female	0	-3	Matched	enrollment	0.933333	T2	T_Other
brca_tcga_pub	TCGA-AN-A03Y	TCGA-AN-A03Y-01	TCGA-AN-A03Y-01	-0.4319	66	Breast Cancer	Invasive Breast Carcinoma	3	No_Conversion	Positive	0.3773	Negative	NA	NA	NA	M0	Negative	4	5	24	N0	Negative	BRCA	0.33	0:LIVING	Luminal B	Positive	NA	1	Primary	Female	-1	-3	Matched	enrollment	0.8	T2	T_Other
brca_tcga_pub	TCGA-AN-A046	TCGA-AN-A046-01	TCGA-AN-A046-01	-0.4319	68	Breast Cancer	Invasive Breast Carcinoma	2	No_Conversion	Positive	0.0264	Negative	NA	NA	NA	M0	Negative	4	4	NA	N0	Negative	BRCA	0.33	0:LIVING	Luminal A	Positive	NA	1	Primary	Female	0	-3	Matched	enrollment	NA	T2	T_Other
brca_tcga_pub	TCGA-AN-A049	TCGA-AN-A049-01	TCGA-AN-A049-01	-0.4319	62	Breast Cancer	Invasive Breast Carcinoma	5	No_Conversion	Positive	0.3796	Negative	1	3	4	M0	Negative	4	3	24	N0	Negative	BRCA	0.62	0:LIVING	Luminal B	Positive	ReacI	1	Primary	Female	0	-3	Matched	enrollment	0.866667	T2	T_Other
brca_tcga_pub	TCGA-AN-A0FF	TCGA-AN-A0FF-01	TCGA-AN-A0FF-01	-0.4319	32	Breast Cancer	Invasive Breast Carcinoma	3	No_Conversion	Positive	0.1509	Negative	1	3	4	M0	Negative	4	1	18	N0	Negative	BRCA	4.6	0:LIVING	Luminal B	Positive	LumA	1	Primary	Female	0	-3	Matched	enrollment	0.633333	T1	T1
brca_tcga_pub	TCGA-AN-A0FK	TCGA-AN-A0FK-01	TCGA-AN-A0FK-01	-0.4319	88	Breast Cancer	Invasive Breast Carcinoma	2	No_Conversion	Positive	0.5521	Negative	3	3	4	M0	Negative	2	4	28	N0	Negative	BRCA	6.97	0:LIVING	Luminal B	Positive	LumA	1	Primary	Female	-12	-3	Matched	enrollment	0.9	T4	T_Other
brca_tcga_pub	TCGA-AN-A0FY	TCGA-AN-A0FY-01	TCGA-AN-A0FY-01	-0.4319	55	Breast Cancer	Invasive Breast Carcinoma	3	No_Conversion	Positive	0.35	Negative	3	3	4	M0	Negative	2	5	46	N0	Negative	BRCA	0.33	0:LIVING	Luminal B	Positive	LumA	1	Primary	Female	-2	-3	Matched	enrollment	1.6	T1	T1
brca_tcga_pub	TCGA-AO-A03O	TCGA-AO-A03O-01	TCGA-AO-A03O-01	-0.4319	69	Breast Cancer	Invasive Breast Carcinoma	3	Stage IIA	Positive	0.3537	Negative	1	1	4	M0	Negative	4	1	56	N0	Negative	BRCA	81.58	1:DECEASED	Luminal B	Positive	LumA/B	1	Primary	Female	-2	-5	Matched	followup	1.86667	T2	T_Other
brca_tcga_pub	TCGA-AO-A03V	TCGA-AO-A03V-01	TCGA-AO-A03V-01	-0.4319	41	Breast Cancer	Invasive Breast Carcinoma	1	Stage I	Positive	0.3132	Negative	NA	NA	NA	M0	Negative	2	7	47	N0	Negative	BRCA	29.11	0:LIVING	Luminal A	Positive	NA	1	Primary	Female	0	-3	Matched	followup	1.63333	T1	T1
brca_tcga_pub	TCGA-AO-A0J8	TCGA-AO-A0J8-01	TCGA-AO-A0J8-01	-0.4319	61	Breast Cancer	Invasive Breast Carcinoma	2	Stage IIA	Positive	0.1308	Negative	3	4	3	M0	Negative	1	2	19	N0	Negative	BRCA	9.1	0:LIVING	Luminal A	Positive	ReacI	1	Primary	Female	-12	-3	Matched	followup	0.633333	T2	T_Other
brca_tcga_pub	TCGA-AO-A125	TCGA-AO-A125-01	TCGA-AO-A125-01	-0.4319	72	Breast Cancer	Invasive Breast Carcinoma	2	Stage IIA	Positive	0.1154	Negative	NA	NA	NA	M0	Negative	4	3	29	N0	Negative	BRCA	99.16	0:LIVING	Luminal A	Positive	NA	1	Primary	Female	-12	-3	Matched	followup	0.966667	T2	T_Other
brca_tcga_pub	TCGA-AO-A126	TCGA-AO-A126-01	TCGA-AO-A126-01	-0.4319	39	Breast Cancer	Invasive Breast Carcinoma	5	Stage IIA	Positive	0.1535	Negative	1	3	3	M0	Negative	4	6	16	N0	Negative	BRCA	93.64	0:LIVING	Luminal A	Positive	Her2	1	Primary	Female	0	-3	Matched	followup	0.5	T2	T_Other
brca_tcga_pub	TCGA-AO-A12A	TCGA-AO-A12A-01	TCGA-AO-A12A-01	-0.4319	47	Breast Cancer	Invasive Breast Carcinoma	2	Stage IIA	Positive	0.1372	Negative	3	4	3	M0	Negative	2	6	12	N0	Negative	BRCA	90.48	0:LIVING	Luminal A	Positive	LumA	1	Primary	Female	-5	-7	Matched	followup	0.4	T2	T_Other
brca_tcga_pub	TCGA-AO-A12B	TCGA-AO-A12B-01	TCGA-AO-A12B-01	-0.4319	63	Breast Cancer	Invasive Breast Carcinoma	3	Stage IIA	Positive	0.1121	Negative	3	3	4	M0	Negative	2	3	25	N0	Negative	BRCA	77.5	0:LIVING	Luminal B	Positive	LumA/B	1	Primary	Female	-12	-3	Matched	followup	0.833333	T2	T_Other
brca_tcga_pub	TCGA-AO-A12H	TCGA-AO-A12H-01	TCGA-AO-A12H-01	-0.4319	69	Breast Cancer	Invasive Breast Carcinoma	1	Stage IIA	Positive	0	Negative	3	3	3	M0	Negative	2	2	29	N0	Negative	BRCA	28.32	0:LIVING	Luminal A	Positive	LumA/B	1	Primary	Female	-12	-3	Matched	followup	0.966667	T2	T_Other
brca_tcga_pub	TCGA-AR-A0TV	TCGA-AR-A0TV-01	TCGA-AR-A0TV-01	-0.4319	66	Breast Cancer	Invasive Breast Carcinoma	1	No_Conversion	Positive	0.3859	Negative	1	1	4	M0	Negative	4	2	56	N0	Negative	BRCA	29.7	0:LIVING	Luminal B	Positive	LumA/B	1	Primary	Female	-10	-5	Matched	enrollment	1.86667	T2	T_Other
brca_tcga_pub	TCGA-AR-A1AP	TCGA-AR-A1AP-01	TCGA-AR-A1AP-01	-0.4319	80	Breast Cancer	Invasive Breast Carcinoma	2	Stage I	Positive	0.2882	Negative	1	3	3	M0	Negative	4	4	33	N0	Negative	BRCA	39.92	0:LIVING	Luminal A	Positive	LumA/B	1	Primary	Female	0	0	Matched	enrollment	1.1	T1	T1
brca_tcga_pub	TCGA-AR-A1AW	TCGA-AR-A1AW-01	TCGA-AR-A1AW-01	-0.4319	65	Breast Cancer	Invasive Breast Carcinoma	3	Stage IIA	Positive	0.1214	Negative	2	2	3	M0	Negative	1	3	20	N0	Negative	BRCA	35.22	0:LIVING	Luminal A	Positive	ReacII	1	Primary	Female	-12	-3	Matched	enrollment	0.666667	T2	T_Other
brca_tcga_pub	TCGA-B6-A0IA	TCGA-B6-A0IA-01	TCGA-B6-A0IA-01	-0.4319	51	Breast Cancer	Invasive Breast Carcinoma	4	Stage IIA	Positive	0.2386	Negative	NA	NA	NA	M0	Negative	2	4	15	N0	Negative	BRCA	220.72	0:LIVING	Luminal A	Positive	NA	1	Primary	Female	-12	-3	Matched	followup	0.5	T2	T_Other
brca_tcga_pub	TCGA-B6-A0IC	TCGA-B6-A0IC-01	TCGA-B6-A0IC-01	-0.4319	90	Breast Cancer	Invasive Breast Carcinoma	2	No_Conversion	Positive	0.0787	Negative	NA	NA	NA	NA	NA	2	2	31	N0	Negative	BRCA	50.66	1:DECEASED	Luminal B	Positive	NA	1	Primary	Female	-12	-3	Matched	followup	1	T2	T_Other
brca_tcga_pub	TCGA-B6-A0IM	TCGA-B6-A0IM-01	TCGA-B6-A0IM-01	-0.4319	75	Breast Cancer	Invasive Breast Carcinoma	4	Stage IIB	Positive	0.2215	Negative	NA	NA	NA	M0	Negative	4	4	31	N0	Negative	BRCA	126.03	0:LIVING	Luminal B	Positive	NA	1	Primary	Female	-10	-3	Matched	followup	1.03333	T3	T_Other
brca_tcga_pub	TCGA-B6-A0IP	TCGA-B6-A0IP-01	TCGA-B6-A0IP-01	-0.4319	74	Breast Cancer	Invasive Breast Carcinoma	2	Stage I	Positive	0.0661	Negative	NA	NA	NA	M0	Negative	4	2	25	N0	Negative	BRCA	110.85	0:LIVING	Luminal A	Positive	NA	1	Primary	Female	-5	0	Matched	followup	0.833333	T1	T1
brca_tcga_pub	TCGA-B6-A0RL	TCGA-B6-A0RL-01	TCGA-B6-A0RL-01	-0.4319	60	Breast Cancer	Invasive Breast Carcinoma	2	Stage IIA	Positive	0.3215	Negative	4	3	4	M0	Negative	3	5	45	N0	Negative	BRCA	81.12	1:DECEASED	Luminal B	Positive	LumA/B	1	Primary	Female	-10	-3	Matched	followup	1.46667	T2	T_Other
brca_tcga_pub	TCGA-B6-A0RM	TCGA-B6-A0RM-01	TCGA-B6-A0RM-01	-0.4319	57	Breast Cancer	Invasive Breast Carcinoma	4	No_Conversion	Positive	0.0804	Negative	3	3	3	NA	NA	2	2	24	N0	Negative	BRCA	77.96	1:DECEASED	Luminal A	Positive	LumA	1	Primary	Female	-10	-3	Matched	followup	0.8	TX	NA
brca_tcga_pub	TCGA-B6-A0RQ	TCGA-B6-A0RQ-01	TCGA-B6-A0RQ-01	-0.4319	68	Breast Cancer	Invasive Breast Carcinoma	1	Stage IIB	Positive	0.0134	Negative	3	4	3	M0	Negative	1	6	13	N0	Negative	BRCA	140.39	1:DECEASED	Luminal A	Positive	ReacI	1	Primary	Female	-5	-7	Matched	followup	0.433333	T3	T_Other
brca_tcga_pub	TCGA-B6-A0X0	TCGA-B6-A0X0-01	TCGA-B6-A0X0-01	-0.4319	54	Breast Cancer	Invasive Breast Carcinoma	2	Stage I	Positive	0.1143	Negative	3	3	3	M0	Negative	2	7	20	N0	Negative	BRCA	129.61	1:DECEASED	Luminal A	Positive	LumA	1	Primary	Female	-5	-3	Matched	followup	0.666667	T1	T1
brca_tcga_pub	TCGA-BH-A0AU	TCGA-BH-A0AU-01	TCGA-BH-A0AU-01	-0.4319	45	Breast Cancer	Invasive Breast Carcinoma	1	Stage IIA	Positive	0.4255	Negative	3	4	3	M0	Negative	2	6	22	N0	Negative	BRCA	24.51	0:LIVING	Luminal B	Positive	ReacI	1	Primary	Female	-3	-3	Matched	enrollment	0.733333	T2	T_Other
brca_tcga_pub	TCGA-BH-A0B8	TCGA-BH-A0B8-01	TCGA-BH-A0B8-01	-0.4319	64	Breast Cancer	Invasive Breast Carcinoma	NA	Stage I	Positive	NA	Negative	NA	NA	NA	M0	Negative	3	7	26	N0	Negative	BRCA	51.55	0:LIVING	Luminal A	Positive	NA	1	Primary	Female	-10	-3	Matched	followup	0.966667	T1	T1
brca_tcga_pub	TCGA-BH-A0BQ	TCGA-BH-A0BQ-01	TCGA-BH-A0BQ-01	-0.4319	39	Breast Cancer	Invasive Breast Carcinoma	2	Stage I	Positive	0.1009	Negative	3	4	3	M0	Negative	1	6	16	N0	Negative	BRCA	27.14	0:LIVING	Luminal A	Positive	Her2	1	Primary	Female	-5	-7	Matched	enrollment	0.666667	T1	T1
brca_tcga_pub	TCGA-BH-A0BR	TCGA-BH-A0BR-01	TCGA-BH-A0BR-01	-0.4319	59	Breast Cancer	Invasive Breast Carcinoma	1	Stage I	Positive	0.4653	Negative	1	3	3	M0	Negative	4	4	46	N0	Negative	BRCA	53.62	0:LIVING	Luminal A	Positive	ReacI	1	Primary	Female	-4	-3	Matched	enrollment	1.53333	T1	T1
brca_tcga_pub	TCGA-BH-A0DO	TCGA-BH-A0DO-01	TCGA-BH-A0DO-01	-0.4319	78	Breast Cancer	Invasive Breast Carcinoma	2	Stage I	Positive	0.1608	Negative	NA	NA	NA	M0	Negative	1	6	16	N0	Negative	BRCA	17.25	0:LIVING	Luminal A	Positive	NA	1	Primary	Female	-5	-7	Matched	enrollment	0.533333	T1	T1
brca_tcga_pub	TCGA-BH-A0H0	TCGA-BH-A0H0-01	TCGA-BH-A0H0-01	-0.4319	69	Breast Cancer	Invasive Breast Carcinoma	2	Stage I	Positive	0.2534	Negative	NA	NA	NA	M0	Negative	4	2	16	N0	Negative	BRCA	15.15	0:LIVING	Luminal B	Positive	NA	1	Primary	Female	-10	-3	Matched	followup	0.533333	T1	T1
brca_tcga_pub	TCGA-BH-A0H3	TCGA-BH-A0H3-01	TCGA-BH-A0H3-01	-0.4319	46	Breast Cancer	Invasive Breast Carcinoma	2	Stage I	Positive	0.0606	Negative	NA	NA	NA	M0	Negative	2	6	14	N0	Negative	BRCA	37.75	0:LIVING	Luminal A	Positive	NA	1	Primary	Female	-2	-4	Matched	enrollment	0.466667	T1	T1
brca_tcga_pub	TCGA-BH-A0H6	TCGA-BH-A0H6-01	TCGA-BH-A0H6-01	-0.4319	82	Breast Cancer	Invasive Breast Carcinoma	4	No_Conversion	Positive	0.0982	Negative	3	3	3	M0	Negative	2	2	19	N0	Negative	BRCA	24.54	0:LIVING	Luminal A	Positive	ReacI	1	Primary	Female	-5	-3	Matched	followup	0.633333	T1	T1
brca_tcga_pub	TCGA-BH-A0H9	TCGA-BH-A0H9-01	TCGA-BH-A0H9-01	-0.4319	69	Breast Cancer	Invasive Breast Carcinoma	1	Stage IIA	Positive	0.3068	Negative	2	2	2	M0	Negative	5	6	34	N0	Negative	BRCA	40.97	0:LIVING	Luminal A	Positive	LumA/B	1	Primary	Female	-3	-3	Matched	followup	1.3	T2	T_Other
brca_tcga_pub	TCGA-BH-A0HB	TCGA-BH-A0HB-01	TCGA-BH-A0HB-01	-0.4319	55	Breast Cancer	Invasive Breast Carcinoma	5	Stage I	Positive	0.2922	Negative	NA	NA	NA	M0	Negative	1	4	25	N0	Negative	BRCA	26.48	0:LIVING	Luminal A	Positive	NA	1	Primary	Female	-8	-3	Matched	followup	0.833333	T1	T1
brca_tcga_pub	TCGA-BH-A0HI	TCGA-BH-A0HI-01	TCGA-BH-A0HI-01	-0.4319	78	Breast Cancer	Invasive Breast Carcinoma	2	Stage I	Positive	0.0729	Negative	NA	NA	NA	M0	Negative	2	7	21	N0	Negative	BRCA	20.34	0:LIVING	Luminal A	Positive	NA	1	Primary	Female	-12	-3	Matched	followup	0.666667	T1	T1
brca_tcga_pub	TCGA-BH-A0HN	TCGA-BH-A0HN-01	TCGA-BH-A0HN-01	-0.4319	67	Breast Cancer	Invasive Breast Carcinoma	NA	Stage I	Positive	NA	Negative	NA	NA	NA	M0	Negative	2	6	26	N0	Negative	BRCA	16.95	0:LIVING	Basal-like	Positive	ReacI	1	Primary	Female	-13	0	Matched	followup	0.9	T1	T1
brca_tcga_pub	TCGA-BH-A0HQ	TCGA-BH-A0HQ-01	TCGA-BH-A0HQ-01	-0.4319	56	Breast Cancer	Invasive Breast Carcinoma	NA	Stage IIA	Positive	0.1281	Negative	NA	NA	NA	M0	Negative	4	2	21	N0	Negative	BRCA	36.83	0:LIVING	Luminal A	Positive	NA	1	Primary	Female	-5	-3	Matched	followup	0.7	T2	T_Other
brca_tcga_pub	TCGA-BH-A0HU	TCGA-BH-A0HU-01	TCGA-BH-A0HU-01	-0.4319	52	Breast Cancer	Invasive Breast Carcinoma	2	Stage I	Positive	0.3924	Negative	3	1	4	M0	Negative	2	4	35	N0	Negative	BRCA	12.88	0:LIVING	Luminal B	Positive	Her2	1	Primary	Female	-2	-3	Matched	followup	1.16667	T1	T1
brca_tcga_pub	TCGA-BH-A0W4	TCGA-BH-A0W4-01	TCGA-BH-A0W4-01	-0.4319	46	Breast Cancer	Invasive Breast Carcinoma	2	Stage IIA	Positive	0.0207	Negative	3	3	3	M0	Negative	2	4	39	N0	Negative	BRCA	5.75	0:LIVING	Luminal A	Positive	LumA	1	Primary	Female	-5	-7	Matched	enrollment	1.3	T2	T_Other
brca_tcga_pub	TCGA-BH-A18K	TCGA-BH-A18K-01	TCGA-BH-A18K-01	-0.4319	46	Breast Cancer	Invasive Breast Carcinoma	2	Stage I	Positive	0.4274	Negative	NA	NA	NA	M0	Negative	2	5	33	N0	Negative	BRCA	90.75	1:DECEASED	Basal-like	Positive	NA	1	Primary	Female	-13	-12	Matched	enrollment	1.1	T1	T1
brca_tcga_pub	TCGA-BH-A1ET	TCGA-BH-A1ET-01	TCGA-BH-A1ET-01	-0.4319	55	Breast Cancer	Invasive Breast Carcinoma	2	Stage I	Positive	0.0892	Negative	NA	NA	NA	M0	Negative	2	6	18	N0	Negative	BRCA	82.79	1:DECEASED	Luminal A	Positive	NA	1	Primary	Female	-12	-7	Matched	enrollment	0.6	T1	T1
brca_tcga_pub	TCGA-C8-A12N	TCGA-C8-A12N-01	TCGA-C8-A12N-01	-0.4319	58	Breast Cancer	Invasive Breast Carcinoma	4	Stage IIA	Positive	0.0757	Negative	3	3	3	M0	Negative	2	6	16	N0	Negative	BRCA	0	0:LIVING	Luminal A	Positive	ReacI	1	Primary	Female	-12	-3	Matched	enrollment	0.533333	T2	T_Other
brca_tcga_pub	TCGA-C8-A1HG	TCGA-C8-A1HG-01	TCGA-C8-A1HG-01	-0.4319	50	Breast Cancer	Invasive Breast Carcinoma	4	Stage IIA	Positive	0.3587	Negative	NA	NA	NA	M0	Negative	5	3	30	N0	Negative	BRCA	0	0:LIVING	Luminal B	Positive	NA	1	Primary	Female	-2	-5	Matched	enrollment	1	T2	T_Other
brca_tcga_pub	TCGA-D8-A13Y	TCGA-D8-A13Y-01	TCGA-D8-A13Y-01	-0.4319	52	Breast Cancer	Invasive Breast Carcinoma	5	No_Conversion	Positive	0.947	Negative	3	2	4	M0	Negative	2	1	52	N0	Negative	BRCA	11.89	0:LIVING	Luminal B	Positive	Basal	1	Primary	Female	-2	-6	Matched	followup	1.73333	T1	T1
brca_tcga_pub	TCGA-D8-A146	TCGA-D8-A146-01	TCGA-D8-A146-01	-0.4319	57	Breast Cancer	Invasive Breast Carcinoma	NA	Stage IIA	Positive	0.164	Negative	NA	NA	NA	M0	Negative	NA	NA	NA	N0	Negative	BRCA	11.3	0:LIVING	NA	Positive	NA	1	Primary	Female	NA	NA	Matched	enrollment	NA	T2	T_Other
brca_tcga_pub	TCGA-E2-A10A	TCGA-E2-A10A-01	TCGA-E2-A10A-01	-0.4319	41	Breast Cancer	Invasive Breast Carcinoma	2	Stage IIB	Positive	0.2109	Negative	3	3	4	M0	Negative	2	1	17	N0	Negative	BRCA	40.38	0:LIVING	Luminal B	Positive	LumA/B	1	Primary	Female	0	-3	Matched	followup	0.566667	T3	T_Other
brca_tcga_pub	TCGA-E2-A14S	TCGA-E2-A14S-01	TCGA-E2-A14S-01	-0.4319	65	Breast Cancer	Invasive Breast Carcinoma	4	Stage I	Positive	0.2502	Negative	1	3	4	M0	Negative	4	2	78	N0	Negative	BRCA	27.4	0:LIVING	Luminal B	Positive	LumA/B	1	Primary	Female	-10	-3	Matched	enrollment	2.63333	T1	T1
brca_tcga_pub	TCGA-E2-A14T	TCGA-E2-A14T-01	TCGA-E2-A14T-01	-0.4319	52	Breast Cancer	Invasive Breast Carcinoma	NA	Stage IIA	Positive	NA	Negative	NA	NA	NA	M0	Negative	2	1	30	N0	Negative	BRCA	29.24	0:LIVING	Luminal A	Positive	LumA/B	1	Primary	Female	0	-3	Matched	enrollment	1	T2	T_Other
brca_tcga_pub	TCGA-E2-A154	TCGA-E2-A154-01	TCGA-E2-A154-01	-0.4319	68	Breast Cancer	Invasive Breast Carcinoma	2	Stage I	Positive	0.3826	Negative	3	3	3	M0	Negative	4	6	31	N0	Negative	BRCA	10.68	0:LIVING	Luminal A	Positive	LumA	1	Primary	Female	-12	-3	Matched	enrollment	1.06667	T1	T1
brca_tcga_pub	TCGA-E2-A156	TCGA-E2-A156-01	TCGA-E2-A156-01	-0.4319	61	Breast Cancer	Invasive Breast Carcinoma	2	Stage I	Positive	0.0482	Negative	3	3	3	M0	Negative	2	2	22	N0	Negative	BRCA	15.8	0:LIVING	Luminal A	Positive	LumA	1	Primary	Female	-12	-3	Matched	enrollment	0.733333	T1	T1
brca_tcga_pub	TCGA-E2-A15C	TCGA-E2-A15C-01	TCGA-E2-A15C-01	-0.4319	61	Breast Cancer	Invasive Breast Carcinoma	4	Stage I	Positive	0.1347	Negative	3	3	3	M0	Negative	2	2	25	N0	Negative	BRCA	16.3	0:LIVING	Luminal A	Positive	ReacI	1	Primary	Female	-5	-4	Matched	enrollment	0.833333	T1	T1
brca_tcga_pub	TCGA-E2-A15D	TCGA-E2-A15D-01	TCGA-E2-A15D-01	-0.4319	47	Breast Cancer	Invasive Breast Carcinoma	NA	Stage IIA	Positive	NA	Negative	NA	NA	NA	M0	Negative	1	4	27	N0	Negative	BRCA	10.35	0:LIVING	Luminal A	Positive	LumA	1	Primary	Female	-5	-3	Matched	enrollment	0.9	T2	T_Other
brca_tcga_pub	TCGA-E2-A15F	TCGA-E2-A15F-01	TCGA-E2-A15F-01	-0.4319	64	Breast Cancer	Invasive Breast Carcinoma	NA	Stage IIA	Positive	NA	Negative	NA	NA	NA	M0	Negative	2	4	19	N0	Negative	BRCA	15.38	0:LIVING	Luminal A	Positive	ReacI	1	Primary	Female	-3	-3	Matched	enrollment	0.633333	T2	T_Other
brca_tcga_pub	TCGA-E2-A15G	TCGA-E2-A15G-01	TCGA-E2-A15G-01	-0.4319	76	Breast Cancer	Invasive Breast Carcinoma	2	Stage IIA	Positive	0.0763	Negative	3	3	3	M0	Negative	1	1	39	N0	Negative	BRCA	10.35	0:LIVING	Luminal A	Positive	LumA	1	Primary	Female	-12	-3	Matched	enrollment	1.3	T2	T_Other
brca_tcga_pub	TCGA-E2-A15I	TCGA-E2-A15I-01	TCGA-E2-A15I-01	-0.4319	44	Breast Cancer	Invasive Breast Carcinoma	2	Stage IIA	Positive	0.1498	Negative	NA	NA	NA	M0	Negative	2	7	12	N0	Negative	BRCA	13.5	0:LIVING	Luminal A	Positive	NA	1	Primary	Female	-5	-7	Matched	enrollment	0.4	T2	T_Other
brca_tcga_pub	TCGA-E2-A15J	TCGA-E2-A15J-01	TCGA-E2-A15J-01	-0.4319	51	Breast Cancer	Invasive Breast Carcinoma	2	Stage I	Positive	0.1094	Negative	1	3	3	M0	Negative	4	4	22	N0	Negative	BRCA	15.21	0:LIVING	Luminal A	Positive	LumA/B	1	Primary	Female	-12	-3	Matched	enrollment	0.7	T1	T1
brca_tcga_pub	TCGA-E2-A15L	TCGA-E2-A15L-01	TCGA-E2-A15L-01	-0.4319	65	Breast Cancer	Invasive Breast Carcinoma	2	Stage IIA	Positive	0.1145	Negative	NA	NA	NA	M0	Negative	2	NA	26	N0	Negative	BRCA	10.87	0:LIVING	Luminal B	Positive	ReacI	1	Primary	Female	-12	-3	Matched	enrollment	0.9	T2	T_Other
brca_tcga_pub	TCGA-E2-A15O	TCGA-E2-A15O-01	TCGA-E2-A15O-01	-0.4319	89	Breast Cancer	Invasive Breast Carcinoma	4	Stage IIA	Positive	0.2935	Negative	1	3	3	M0	Negative	4	2	34	N0	Negative	BRCA	12.98	0:LIVING	Luminal A	Positive	LumA	1	Primary	Female	0	-3	Matched	enrollment	1.1	T2	T_Other
brca_tcga_pub	TCGA-E2-A15P	TCGA-E2-A15P-01	TCGA-E2-A15P-01	-0.4319	61	Breast Cancer	Invasive Breast Carcinoma	2	Stage I	Positive	0.1936	Negative	3	4	3	M0	Negative	2	2	37	N0	Negative	BRCA	10.35	0:LIVING	Luminal A	Positive	ReacI	1	Primary	Female	-5	-7	Matched	enrollment	1.2	T1	T1
brca_tcga_pub	TCGA-E2-A15T	TCGA-E2-A15T-01	TCGA-E2-A15T-01	-0.4319	65	Breast Cancer	Invasive Breast Carcinoma	NA	Stage IIA	Positive	NA	Negative	NA	NA	NA	M0	Negative	4	2	36	N0	Negative	BRCA	8.77	0:LIVING	Luminal B	Positive	LumA/B	1	Primary	Female	-10	-3	Matched	enrollment	1.2	T2	T_Other
brca_tcga_pub	TCGA-E2-A1BC	TCGA-E2-A1BC-01	TCGA-E2-A1BC-01	-0.4319	63	Breast Cancer	Invasive Breast Carcinoma	2	Stage I	Positive	0.1381	Negative	3	4	3	M0	Negative	2	6	23	N0	Negative	BRCA	9.76	0:LIVING	Luminal A	Positive	ReacI	1	Primary	Female	-5	-7	Matched	enrollment	1	T1	T1
brca_tcga_pub	TCGA-E2-A1BD	TCGA-E2-A1BD-01	TCGA-E2-A1BD-01	-0.4319	53	Breast Cancer	Invasive Breast Carcinoma	2	Stage IIA	Positive	0.4632	Negative	3	3	3	M0	Negative	4	6	24	N0	Negative	BRCA	10.42	0:LIVING	Luminal A	Positive	LumA	1	Primary	Female	-7	-3	Matched	enrollment	0.8	T2	T_Other
brca_tcga_pub	TCGA-B6-A0IO	TCGA-B6-A0IO-01	TCGA-B6-A0IO-01	-0.4319	66	Breast Cancer	Invasive Breast Carcinoma	3	Stage IIA	Positive	0.327	Negative	3	3	3	M0	Negative	2	1	45	N0	Negative	BRCA	110.06	0:LIVING	Luminal A	Indeterminate	X	1	Primary	Female	0	-3	Matched	followup	1.5	T2	T_Other
brca_tcga_pub	TCGA-BH-A18S	TCGA-BH-A18S-01	TCGA-BH-A18S-01	-0.4319	79	Breast Cancer	Invasive Breast Carcinoma	5	Stage I	Positive	0.1516	NA	3	3	3	M0	Negative	2	7	18	N0	Negative	BRCA	66.01	1:DECEASED	Luminal A	Positive	LumA/B	1	Primary	Female	-12	-3	Matched	enrollment	0.6	T1	T1
brca_tcga_pub	TCGA-BH-A0HY	TCGA-BH-A0HY-01	TCGA-BH-A0HY-01	-0.4319	60	Breast Cancer	Invasive Breast Carcinoma	NA	Stage I	Positive	0.6304	NA	NA	NA	NA	M0	Negative	3	4	39	N0	Negative	BRCA	28.49	0:LIVING	HER2-enriched	Negative	ReacII	1	Primary	Female	-1	-5	Matched	enrollment	1.3	T1	T1
brca_tcga_pub	TCGA-C8-A12M	TCGA-C8-A12M-01	TCGA-C8-A12M-01	-0.4319	70	Breast Cancer	Invasive Breast Carcinoma	5	Stage IIA	Positive	0.4491	NA	4	1	4	M0	Negative	3	4	44	N0	Negative	BRCA	0	0:LIVING	Luminal B	Negative	LumA/B	1	Primary	Female	-10	-5	Matched	enrollment	1.46667	T2	T_Other
brca_tcga_pub	TCGA-C8-A1HN	TCGA-C8-A1HN-01	TCGA-C8-A1HN-01	-0.4319	56	Breast Cancer	Invasive Breast Carcinoma	NA	Stage IIA	Positive	0.436	Equivocal	NA	NA	NA	M0	Negative	2	7	36	N0	Negative	BRCA	0.07	0:LIVING	Luminal B	Positive	NA	1	Primary	Female	-10	-5	Matched	enrollment	1.16667	T2	T_Other
brca_tcga_pub	TCGA-E2-A105	TCGA-E2-A105-01	TCGA-E2-A105-01	-0.4319	79	Breast Cancer	Invasive Breast Carcinoma	5	Stage IIA	Positive	0.1353	Equivocal	NA	NA	NA	M0	Negative	3	1	52	N0	Negative	BRCA	38.21	0:LIVING	Luminal A	Positive	NA	1	Primary	Female	-10	-3	Matched	enrollment	1.73333	T2	T_Other
brca_tcga_pub	TCGA-A7-A0CH	TCGA-A7-A0CH-01	TCGA-A7-A0CH-01	-0.4319	79	Breast Cancer	Invasive Breast Carcinoma	2	Stage IIA	Performed but Not Available	0.0627	Negative	3	3	3	M0	Negative	2	2	21	N0	Negative	BRCA	7.62	0:LIVING	Luminal A	Performed but Not Available	LumA	1	Primary	Female	-12	-3	Matched	followup	0.833333	T2	T_Other
brca_tcga_pub	TCGA-B6-A0I2	TCGA-B6-A0I2-01	TCGA-B6-A0I2-01	-0.4319	45	Breast Cancer	Invasive Breast Carcinoma	3	Stage I	Performed but Not Available	0.8535	Negative	2	2	2	M0	Negative	5	3	41	N0	Negative	BRCA	143.25	0:LIVING	Basal-like	Performed but Not Available	ReacII	1	Primary	Female	-13	-12	Matched	followup	1.33333	T1	T1
brca_tcga_pub	TCGA-B6-A0I8	TCGA-B6-A0I8-01	TCGA-B6-A0I8-01	-0.4319	46	Breast Cancer	Invasive Breast Carcinoma	NA	No_Conversion	Not Performed	NA	NA	NA	NA	NA	M0	Negative	2	4	94	N0	Negative	BRCA	24.61	1:DECEASED	Luminal A	Not Performed	Her2	1	Primary	Female	0	-3	Matched	followup	3.1	T1	T1
brca_tcga_pub	TCGA-C8-A1HF	TCGA-C8-A1HF-01	TCGA-C8-A1HF-01	-0.4319	48	Breast Cancer	Invasive Breast Carcinoma	2	Stage IIA	Negative	0.2475	Positive	NA	NA	NA	M0	Negative	2	6	22	N0	Negative	BRCA	0	0:LIVING	HER2-enriched	Positive	NA	1	Primary	Female	-11	-5	Matched	enrollment	0.733333	T2	T_Other
brca_tcga_pub	TCGA-A2-A0D1	TCGA-A2-A0D1-01	TCGA-A2-A0D1-01	-0.4319	76	Breast Cancer	Invasive Breast Carcinoma	1	Stage IIA	Negative	0.2609	Positive	2	2	1	M0	Negative	3	1	34	N0	Negative	BRCA	34.53	0:LIVING	HER2-enriched	Negative	Basal	1	Primary	Female	-2	-6	Matched	followup	1.13333	T2	T_Other
brca_tcga_pub	TCGA-AN-A0FV	TCGA-AN-A0FV-01	TCGA-AN-A0FV-01	-0.4319	58	Breast Cancer	Invasive Breast Carcinoma	1	No_Conversion	Negative	0.5399	Positive	1	1	1	M0	Negative	2	4	59	N0	Negative	BRCA	0.33	0:LIVING	HER2-enriched	Negative	Her2	1	Primary	Female	-11	-5	Matched	enrollment	1.93333	T2	T_Other
brca_tcga_pub	TCGA-BH-A0EE	TCGA-BH-A0EE-01	TCGA-BH-A0EE-01	-0.4319	68	Breast Cancer	Invasive Breast Carcinoma	5	Stage IIB	Negative	0.4417	Positive	2	3	1	M0	Negative	1	7	67	N0	Negative	BRCA	30.98	0:LIVING	HER2-enriched	Negative	Basal	1	Primary	Female	-11	-9	Matched	followup	2.26667	T3	T_Other
brca_tcga_pub	TCGA-C8-A12L	TCGA-C8-A12L-01	TCGA-C8-A12L-01	-0.4319	67	Breast Cancer	Invasive Breast Carcinoma	1	Stage IIA	Negative	0.6096	Positive	1	1	1	M0	Negative	4	4	66	N0	Negative	BRCA	0	0:LIVING	HER2-enriched	Negative	Her2	1	Primary	Female	-11	-9	Matched	enrollment	2.16667	T2	T_Other
brca_tcga_pub	TCGA-A1-A0SH	TCGA-A1-A0SH-01	TCGA-A1-A0SH-01	-0.4319	39	Breast Cancer	Invasive Breast Carcinoma	5	Stage IIA	Negative	0.1789	Negative	1	1	1	M0	Negative	2	4	76	N0	Negative	BRCA	47.21	0:LIVING	Luminal A	Positive	Her2	1	Primary	Female	-5	-7	Matched	enrollment	2.6	T2	T_Other
brca_tcga_pub	TCGA-A7-A13D	TCGA-A7-A13D-01	TCGA-A7-A13D-01	-0.4319	46	Breast Cancer	Invasive Breast Carcinoma	3	Stage IIA	Negative	0.7824	Negative	2	2	2	M0	Negative	5	5	82	N0	Negative	BRCA	8.77	0:LIVING	Basal-like	Positive	ReacII	1	Primary	Female	-13	0	Matched	followup	2.76667	T2	T_Other
brca_tcga_pub	TCGA-A1-A0SP	TCGA-A1-A0SP-01	TCGA-A1-A0SP-01	-0.4319	40	Breast Cancer	Invasive Breast Carcinoma	NA	Stage IIA	Negative	0.3918	Negative	NA	NA	NA	M0	Negative	NA	NA	NA	N0	Negative	BRCA	19.15	0:LIVING	NA	Negative	NA	1	Primary	Female	NA	NA	Matched	enrollment	NA	T2	T_Other
brca_tcga_pub	TCGA-A2-A04T	TCGA-A2-A04T-01	TCGA-A2-A04T-01	-0.4319	62	Breast Cancer	Invasive Breast Carcinoma	1	Stage IIA	Negative	0.6936	Negative	NA	NA	NA	M0	Negative	5	5	NA	N0	Negative	BRCA	73.79	0:LIVING	Basal-like	Negative	Basal	1	Primary	Female	-13	-12	Matched	followup	NA	T2	T_Other
brca_tcga_pub	TCGA-A2-A04U	TCGA-A2-A04U-01	TCGA-A2-A04U-01	-0.4319	47	Breast Cancer	Invasive Breast Carcinoma	NA	Stage IIA	Negative	0.6677	Negative	NA	NA	NA	M0	Negative	5	5	43	N0	Negative	BRCA	22.01	0:LIVING	Basal-like	Negative	Basal	1	Primary	Female	-13	0	Matched	followup	1.43333	T2	T_Other
brca_tcga_pub	TCGA-A2-A0CM	TCGA-A2-A0CM-01	TCGA-A2-A0CM-01	-0.4319	40	Breast Cancer	Invasive Breast Carcinoma	4	Stage IIA	Negative	0.3928	Negative	1	1	2	M0	Negative	4	4	38	N0	Negative	BRCA	24.77	1:DECEASED	Basal-like	Negative	Basal	1	Primary	Female	-13	-12	Matched	followup	1.23333	T2	T_Other
brca_tcga_pub	TCGA-A2-A0D0	TCGA-A2-A0D0-01	TCGA-A2-A0D0-01	-0.4319	60	Breast Cancer	Invasive Breast Carcinoma	1	Stage IIA	Negative	0.7061	Negative	2	2	2	M0	Negative	5	5	58	N0	Negative	BRCA	21.13	0:LIVING	Basal-like	Negative	Basal	1	Primary	Female	-13	-12	Matched	followup	1.93333	T2	T_Other
brca_tcga_pub	TCGA-A2-A0D2	TCGA-A2-A0D2-01	TCGA-A2-A0D2-01	-0.4319	45	Breast Cancer	Invasive Breast Carcinoma	3	Stage IIA	Negative	0.5025	Negative	2	2	2	M0	Negative	5	4	69	N0	Negative	BRCA	33.74	0:LIVING	Basal-like	Negative	Basal	1	Primary	Female	-13	-12	Matched	followup	2.33333	T2	T_Other
brca_tcga_pub	TCGA-A2-A0YM	TCGA-A2-A0YM-01	TCGA-A2-A0YM-01	-0.4319	67	Breast Cancer	Invasive Breast Carcinoma	3	Stage IIA	Negative	0.434	Negative	2	2	2	M0	Negative	5	5	57	N0	Negative	BRCA	31.67	0:LIVING	Basal-like	Negative	Basal	1	Primary	Female	-13	-12	Matched	followup	1.86667	T2	T_Other
brca_tcga_pub	TCGA-A7-A0CE	TCGA-A7-A0CE-01	TCGA-A7-A0CE-01	-0.4319	57	Breast Cancer	Invasive Breast Carcinoma	1	Stage IIA	Negative	0.4998	Negative	2	2	2	M0	Negative	5	5	77	N0	Negative	BRCA	10.15	0:LIVING	Basal-like	Negative	Basal	1	Primary	Female	-13	0	Matched	followup	2.83333	T2	T_Other
brca_tcga_pub	TCGA-A7-A0DA	TCGA-A7-A0DA-01	TCGA-A7-A0DA-01	-0.4319	62	Breast Cancer	Invasive Breast Carcinoma	1	Stage IIA	Negative	0.7563	Negative	2	2	2	M0	Negative	5	4	123	N0	Negative	BRCA	12.25	0:LIVING	Basal-like	Negative	X	1	Primary	Female	-13	0	Matched	followup	4.1	T2	T_Other
brca_tcga_pub	TCGA-A8-A07C	TCGA-A8-A07C-01	TCGA-A8-A07C-01	-0.4319	57	Breast Cancer	Invasive Breast Carcinoma	2	Stage IIA	Negative	NA	Negative	NA	NA	NA	M0	Negative	5	5	118	N0	Negative	BRCA	19.06	0:LIVING	Basal-like	Negative	NA	1	Primary	Female	-13	-12	Matched	enrollment	3.93333	T2	T_Other
brca_tcga_pub	TCGA-A8-A07O	TCGA-A8-A07O-01	TCGA-A8-A07O-01	-0.4319	51	Breast Cancer	Invasive Breast Carcinoma	1	Stage IIA	Negative	0.3136	Negative	2	2	2	M0	Negative	5	4	35	N0	Negative	BRCA	9.99	0:LIVING	Basal-like	Negative	Basal	1	Primary	Female	-13	-12	Matched	enrollment	1.16667	T2	T_Other
brca_tcga_pub	TCGA-AN-A0AR	TCGA-AN-A0AR-01	TCGA-AN-A0AR-01	-0.4319	55	Breast Cancer	Invasive Breast Carcinoma	1	No_Conversion	Negative	0.5378	Negative	2	2	2	M0	Negative	5	5	97	N0	Negative	BRCA	0.3	0:LIVING	Basal-like	Negative	Basal	1	Primary	Female	-13	0	Matched	enrollment	3.23333	T2	T_Other
brca_tcga_pub	TCGA-AN-A0AT	TCGA-AN-A0AT-01	TCGA-AN-A0AT-01	-0.4319	62	Breast Cancer	Invasive Breast Carcinoma	1	No_Conversion	Negative	0.4552	Negative	NA	NA	NA	M0	Negative	5	NA	100	N0	Negative	BRCA	0.33	0:LIVING	Basal-like	Negative	Basal	1	Primary	Female	-13	-12	Matched	enrollment	3.33333	T2	T_Other
brca_tcga_pub	TCGA-AN-A0FL	TCGA-AN-A0FL-01	TCGA-AN-A0FL-01	-0.4319	62	Breast Cancer	Invasive Breast Carcinoma	1	No_Conversion	Negative	0.5381	Negative	2	2	2	M0	Negative	5	5	137	N0	Negative	BRCA	7.56	0:LIVING	Basal-like	Negative	Basal	1	Primary	Female	-13	0	Matched	enrollment	4.56667	T2	T_Other
brca_tcga_pub	TCGA-AN-A0FX	TCGA-AN-A0FX-01	TCGA-AN-A0FX-01	-0.4319	52	Breast Cancer	Invasive Breast Carcinoma	1	No_Conversion	Negative	0.5402	Negative	1	1	2	M0	Negative	4	4	93	N0	Negative	BRCA	0.33	0:LIVING	Basal-like	Negative	ReacII	1	Primary	Female	-13	-11	Matched	enrollment	3.1	T2	T_Other
brca_tcga_pub	TCGA-AN-A0G0	TCGA-AN-A0G0-01	TCGA-AN-A0G0-01	-0.4319	56	Breast Cancer	Invasive Breast Carcinoma	NA	No_Conversion	Negative	NA	Negative	NA	NA	NA	M0	Negative	5	3	29	N0	Negative	BRCA	0.53	0:LIVING	Basal-like	Negative	Basal	1	Primary	Female	-13	0	Matched	enrollment	0.966667	T2	T_Other
brca_tcga_pub	TCGA-AN-A0XU	TCGA-AN-A0XU-01	TCGA-AN-A0XU-01	-0.4319	54	Breast Cancer	Invasive Breast Carcinoma	1	Stage IIA	Negative	0.4834	Negative	2	2	2	M0	Negative	5	4	93	N0	Negative	BRCA	0.33	0:LIVING	Basal-like	Negative	Basal	1	Primary	Female	-13	-12	Matched	enrollment	3.1	T2	T_Other
brca_tcga_pub	TCGA-AO-A0J2	TCGA-AO-A0J2-01	TCGA-AO-A0J2-01	-0.4319	41	Breast Cancer	Invasive Breast Carcinoma	3	Stage I	Negative	0.7158	Negative	2	2	2	M0	Negative	5	4	45	N0	Negative	BRCA	19.22	0:LIVING	HER2-enriched	Negative	Basal	1	Primary	Female	-11	-9	Matched	followup	1.5	T1	T1
brca_tcga_pub	TCGA-AO-A0J6	TCGA-AO-A0J6-01	TCGA-AO-A0J6-01	-0.4319	61	Breast Cancer	Invasive Breast Carcinoma	1	Stage IIA	Negative	0.4668	Negative	2	2	2	M0	Negative	5	2	91	N0	Negative	BRCA	25.46	0:LIVING	Basal-like	Negative	Basal	1	Primary	Female	-13	-12	Matched	followup	3.06667	T2	T_Other
brca_tcga_pub	TCGA-AO-A124	TCGA-AO-A124-01	TCGA-AO-A124-01	-0.4319	38	Breast Cancer	Invasive Breast Carcinoma	3	Stage IIA	Negative	0.7327	Negative	NA	NA	NA	M0	Negative	5	3	117	N0	Negative	BRCA	102.47	0:LIVING	Basal-like	Negative	Basal	1	Primary	Female	-13	-12	Matched	followup	3.9	T2	T_Other
brca_tcga_pub	TCGA-AO-A12F	TCGA-AO-A12F-01	TCGA-AO-A12F-01	-0.4319	36	Breast Cancer	Invasive Breast Carcinoma	1	Stage IIA	Negative	0.6214	Negative	2	2	2	M0	Negative	5	5	31	N0	Negative	BRCA	48.33	0:LIVING	Basal-like	Negative	Basal	1	Primary	Female	-13	0	Matched	followup	1.03333	T2	T_Other
brca_tcga_pub	TCGA-AR-A0TU	TCGA-AR-A0TU-01	TCGA-AR-A0TU-01	-0.4319	35	Breast Cancer	Invasive Breast Carcinoma	4	No_Conversion	Negative	NA	Negative	NA	NA	NA	M0	Negative	5	NA	64	N0	Negative	BRCA	11.83	0:LIVING	Basal-like	Negative	Basal	1	Primary	Female	-13	-12	Matched	enrollment	2.16667	T2	T_Other
brca_tcga_pub	TCGA-AR-A1AI	TCGA-AR-A1AI-01	TCGA-AR-A1AI-01	-0.4319	47	Breast Cancer	Invasive Breast Carcinoma	1	Stage IIA	Negative	0.4681	Negative	2	2	2	M0	Negative	5	3	52	N0	Negative	BRCA	61.8	0:LIVING	Basal-like	Negative	Basal	1	Primary	Female	-13	-12	Matched	enrollment	1.73333	T2	T_Other
brca_tcga_pub	TCGA-AR-A1AQ	TCGA-AR-A1AQ-01	TCGA-AR-A1AQ-01	-0.4319	49	Breast Cancer	Invasive Breast Carcinoma	1	Stage IIA	Negative	0.4982	Negative	2	2	2	M0	Negative	5	3	38	N0	Negative	BRCA	43.01	0:LIVING	Basal-like	Negative	Basal	1	Primary	Female	-13	-12	Matched	enrollment	1.23333	T2	T_Other
brca_tcga_pub	TCGA-AR-A1AY	TCGA-AR-A1AY-01	TCGA-AR-A1AY-01	-0.4319	65	Breast Cancer	Invasive Breast Carcinoma	1	Stage I	Negative	0.5101	Negative	2	2	2	M0	Negative	5	5	51	N0	Negative	BRCA	20.17	0:LIVING	Basal-like	Negative	Basal	1	Primary	Female	-13	-12	Matched	enrollment	1.7	T1	T1
brca_tcga_pub	TCGA-B6-A0RE	TCGA-B6-A0RE-01	TCGA-B6-A0RE-01	-0.4319	61	Breast Cancer	Invasive Breast Carcinoma	1	No_Conversion	Negative	0.5386	Negative	NA	NA	NA	M0	Negative	5	4	81	N0	Negative	BRCA	211.39	0:LIVING	Basal-like	Negative	NA	1	Primary	Female	-13	-12	Matched	followup	2.73333	TX	NA
brca_tcga_pub	TCGA-B6-A0RG	TCGA-B6-A0RG-01	TCGA-B6-A0RG-01	-0.4319	26	Breast Cancer	Invasive Breast Carcinoma	2	Stage IIB	Negative	0.3585	Negative	3	3	3	M0	Negative	2	4	48	N0	Negative	BRCA	68.4	0:LIVING	Luminal A	Negative	ReacII	1	Primary	Female	0	-3	Matched	followup	1.63333	T3	T_Other
brca_tcga_pub	TCGA-B6-A0RN	TCGA-B6-A0RN-01	TCGA-B6-A0RN-01	-0.4319	60	Breast Cancer	Invasive Breast Carcinoma	2	Stage I	Negative	0.0741	Negative	1	4	3	M0	Negative	4	2	26	N0	Negative	BRCA	172.85	0:LIVING	Luminal A	Negative	ReacI	1	Primary	Female	-5	-3	Matched	followup	0.866667	T1	T1
brca_tcga_pub	TCGA-B6-A0RS	TCGA-B6-A0RS-01	TCGA-B6-A0RS-01	-0.4319	38	Breast Cancer	Invasive Breast Carcinoma	1	Stage IIA	Negative	0.4276	Negative	NA	NA	NA	M0	Negative	5	4	92	N0	Negative	BRCA	100.6	1:DECEASED	HER2-enriched	Negative	NA	1	Primary	Female	0	0	Matched	followup	3.16667	T2	T_Other
brca_tcga_pub	TCGA-B6-A0RU	TCGA-B6-A0RU-01	TCGA-B6-A0RU-01	-0.4319	49	Breast Cancer	Invasive Breast Carcinoma	1	Stage I	Negative	0.3834	Negative	2	2	2	M0	Negative	5	6	36	N0	Negative	BRCA	131.12	0:LIVING	Basal-like	Negative	Basal	1	Primary	Female	-13	-11	Matched	followup	1.2	T1	T1
brca_tcga_pub	TCGA-BH-A0AV	TCGA-BH-A0AV-01	TCGA-BH-A0AV-01	-0.4319	52	Breast Cancer	Invasive Breast Carcinoma	1	Stage I	Negative	0.6161	Negative	2	2	2	M0	Negative	5	4	48	N0	Negative	BRCA	38.77	0:LIVING	Basal-like	Negative	ReacII	1	Primary	Female	-13	0	Matched	enrollment	1.66667	T1	T1
brca_tcga_pub	TCGA-BH-A0B9	TCGA-BH-A0B9-01	TCGA-BH-A0B9-01	-0.4319	44	Breast Cancer	Invasive Breast Carcinoma	1	Stage I	Negative	0.307	Negative	2	2	2	M0	Negative	5	5	33	N0	Negative	BRCA	51.65	0:LIVING	Basal-like	Negative	Basal	1	Primary	Female	-13	-12	Matched	followup	1.1	T1	T1
brca_tcga_pub	TCGA-BH-A0BG	TCGA-BH-A0BG-01	TCGA-BH-A0BG-01	-0.4319	73	Breast Cancer	Invasive Breast Carcinoma	1	Stage I	Negative	0.4262	Negative	NA	NA	NA	M0	Negative	5	4	37	N0	Negative	BRCA	24.84	0:LIVING	Basal-like	Negative	NA	1	Primary	Female	-13	-12	Matched	enrollment	1.26667	T1	T1
brca_tcga_pub	TCGA-BH-A0BW	TCGA-BH-A0BW-01	TCGA-BH-A0BW-01	-0.4319	71	Breast Cancer	Invasive Breast Carcinoma	1	Stage I	Negative	0.3953	Negative	2	2	2	M0	Negative	5	3	79	N0	Negative	BRCA	11.66	0:LIVING	Basal-like	Negative	Basal	1	Primary	Female	-13	-12	Matched	enrollment	3.13333	T1	T1
brca_tcga_pub	TCGA-BH-A0E6	TCGA-BH-A0E6-01	TCGA-BH-A0E6-01	-0.4319	69	Breast Cancer	Invasive Breast Carcinoma	1	Stage I	Negative	0.617	Negative	1	4	3	M0	Negative	1	4	37	N0	Negative	BRCA	9.59	0:LIVING	Basal-like	Negative	ReacI	1	Primary	Female	-13	0	Matched	followup	1.26667	T1	T1
brca_tcga_pub	TCGA-BH-A0WA	TCGA-BH-A0WA-01	TCGA-BH-A0WA-01	-0.4319	82	Breast Cancer	Invasive Breast Carcinoma	1	Stage I	Negative	0.606	Negative	NA	NA	NA	M0	Negative	5	5	68	N0	Negative	BRCA	12.22	0:LIVING	Basal-like	Negative	NA	1	Primary	Female	-13	-12	Matched	enrollment	2.26667	T1	T1
brca_tcga_pub	TCGA-BH-A18G	TCGA-BH-A18G-01	TCGA-BH-A18G-01	-0.4319	81	Breast Cancer	Invasive Breast Carcinoma	3	No_Conversion	Negative	0.071	Negative	NA	NA	NA	M0	Negative	4	4	NA	N0	Negative	BRCA	2	0:LIVING	Basal-like	Negative	Basal	1	Primary	Female	-13	0	Matched	enrollment	NA	T1	T1
brca_tcga_pub	TCGA-BH-A18T	TCGA-BH-A18T-01	TCGA-BH-A18T-01	-0.4319	70	Breast Cancer	Invasive Breast Carcinoma	1	Stage IIA	Negative	0.6652	Negative	2	2	2	M0	Negative	5	2	54	N0	Negative	BRCA	7.36	1:DECEASED	Luminal A	Negative	ReacII	1	Primary	Female	0	-3	Matched	enrollment	1.73333	T2	T_Other
brca_tcga_pub	TCGA-C8-A134	TCGA-C8-A134-01	TCGA-C8-A134-01	-0.4319	52	Breast Cancer	Invasive Breast Carcinoma	1	No_Conversion	Negative	0.4432	Negative	2	2	2	M0	Negative	4	6	72	N0	Negative	BRCA	0	0:LIVING	Basal-like	Negative	Basal	1	Primary	Female	-13	-12	Matched	enrollment	2.4	T2	T_Other
brca_tcga_pub	TCGA-D8-A142	TCGA-D8-A142-01	TCGA-D8-A142-01	-0.4319	74	Breast Cancer	Invasive Breast Carcinoma	1	Stage IIB	Negative	0.5222	Negative	2	2	2	M0	Negative	5	3	52	N0	Negative	BRCA	13.96	0:LIVING	Basal-like	Negative	X	1	Primary	Female	-13	0	Matched	followup	1.73333	T3	T_Other
brca_tcga_pub	TCGA-D8-A143	TCGA-D8-A143-01	TCGA-D8-A143-01	-0.4319	51	Breast Cancer	Invasive Breast Carcinoma	3	Stage IIA	Negative	0.5356	Negative	NA	NA	NA	M0	Negative	5	NA	39	N0	Negative	BRCA	14.16	0:LIVING	Basal-like	Negative	Basal	1	Primary	Female	-13	0	Matched	followup	1.33333	T2	T_Other
brca_tcga_pub	TCGA-D8-A147	TCGA-D8-A147-01	TCGA-D8-A147-01	-0.4319	45	Breast Cancer	Invasive Breast Carcinoma	1	Stage IIA	Negative	0.5742	Negative	2	2	2	M0	Negative	5	5	105	N0	Negative	BRCA	0.07	0:LIVING	Basal-like	Negative	Basal	1	Primary	Female	-13	-12	Matched	enrollment	3.53333	T2	T_Other
brca_tcga_pub	TCGA-E2-A14R	TCGA-E2-A14R-01	TCGA-E2-A14R-01	-0.4319	62	Breast Cancer	Invasive Breast Carcinoma	1	Stage IIA	Negative	0.7127	Negative	NA	NA	NA	M0	Negative	5	5	110	N0	Negative	BRCA	27.76	0:LIVING	Basal-like	Negative	NA	1	Primary	Female	-13	-12	Matched	enrollment	3.7	T2	T_Other
brca_tcga_pub	TCGA-E2-A150	TCGA-E2-A150-01	TCGA-E2-A150-01	-0.4319	48	Breast Cancer	Invasive Breast Carcinoma	1	Stage IIA	Negative	0.671	Negative	2	2	2	M0	Negative	5	3	35	N0	Negative	BRCA	19.42	0:LIVING	Basal-like	Negative	X	1	Primary	Female	-13	-12	Matched	enrollment	1.16667	T2	T_Other
brca_tcga_pub	TCGA-E2-A159	TCGA-E2-A159-01	TCGA-E2-A159-01	-0.4319	50	Breast Cancer	Invasive Breast Carcinoma	1	Stage IIA	Negative	0.3468	Negative	2	2	2	M0	Negative	5	3	115	N0	Negative	BRCA	16.92	0:LIVING	Basal-like	Negative	Basal	1	Primary	Female	-13	-10	Matched	enrollment	3.9	T2	T_Other
brca_tcga_pub	TCGA-B6-A0I9	TCGA-B6-A0I9-01	TCGA-B6-A0I9-01	-0.4319	62	Breast Cancer	Invasive Breast Carcinoma	5	No_Conversion	Indeterminate	0.495	Positive	1	1	1	M1	Positive	4	4	56	N0	Negative	BRCA	12.12	1:DECEASED	HER2-enriched	Positive	Her2	1	Primary	Female	-2	-5	Matched	followup	1.86667	T3	T_Other
brca_tcga_pub	TCGA-AN-A0AL	TCGA-AN-A0AL-01	TCGA-AN-A0AL-01	-0.3894	41	Breast Cancer	Invasive Breast Carcinoma	1	No_Conversion	Negative	0.4407	Negative	2	2	2	M0	Negative	5	3	64	N0	Negative	BRCA	6.47	0:LIVING	Basal-like	Negative	Basal	1	Primary	Female	-13	0	Matched	enrollment	2.13333	T4	T_Other
brca_tcga_pub	TCGA-BH-A0BP	TCGA-BH-A0BP-01	TCGA-BH-A0BP-01	-0.377	76	Breast Cancer	Invasive Breast Carcinoma	2	Stage I	Positive	0.6741	Negative	1	4	3	M0	Negative	4	4	110	N0	Negative	BRCA	48.66	0:LIVING	Luminal A	Positive	ReacI	1	Primary	Female	-5	-7	Matched	enrollment	3.66667	T1	T1
brca_tcga_pub	TCGA-B6-A0X7	TCGA-B6-A0X7-01	TCGA-B6-A0X7-01	-0.349	62	Breast Cancer	Invasive Breast Carcinoma	2	No_Conversion	Positive	0.1698	Negative	NA	NA	NA	NA	NA	2	3	13	N0	Negative	BRCA	58.84	1:DECEASED	Luminal A	Positive	NA	1	Primary	Female	-5	-3	Matched	enrollment	0.4	T1	T1
brca_tcga_pub	TCGA-BH-A0BO	TCGA-BH-A0BO-01	TCGA-BH-A0BO-01	-0.2884	54	Breast Cancer	Invasive Breast Carcinoma	1	Stage I	Positive	0.018	Negative	3	4	3	M0	Negative	1	6	22	N0	Negative	BRCA	35.65	0:LIVING	Luminal A	Positive	ReacI	1	Primary	Female	-5	-7	Matched	enrollment	0.8	T1	T1
brca_tcga_pub	TCGA-C8-A12O	TCGA-C8-A12O-01	TCGA-C8-A12O-01	-0.2516	50	Breast Cancer	Invasive Breast Carcinoma	NA	Stage IIA	Positive	NA	NA	NA	NA	NA	M0	Negative	1	4	27	N0	Negative	BRCA	0	0:LIVING	Luminal A	Positive	Her2	1	Primary	Female	-2	0	Matched	enrollment	0.9	T2	T_Other
brca_tcga_pub	TCGA-A2-A0EO	TCGA-A2-A0EO-01	TCGA-A2-A0EO-01	-0.2243	54	Breast Cancer	Invasive Breast Carcinoma	2	Stage I	Positive	0.2512	Negative	1	4	3	M0	Negative	4	2	23	N0	Negative	BRCA	80.2	0:LIVING	Luminal A	Positive	LumA	1	Primary	Female	-5	-7	Matched	followup	0.766667	T1	T1
brca_tcga_pub	TCGA-A8-A096	TCGA-A8-A096-01	TCGA-A8-A096-01	-0.1901	73	Breast Cancer	Invasive Breast Carcinoma	2	Stage IIA	Positive	0.0683	Negative	NA	NA	NA	M0	Negative	4	4	29	N0	Negative	BRCA	0	0:LIVING	Luminal B	Positive	NA	1	Primary	Female	-12	-4	Matched	enrollment	0.966667	T2	T_Other
brca_tcga_pub	TCGA-BH-A0W7	TCGA-BH-A0W7-01	TCGA-BH-A0W7-01	-0.1412	49	Breast Cancer	Invasive Breast Carcinoma	4	Stage I	Positive	0.3048	Negative	NA	NA	NA	M0	Negative	1	4	127	N0	Negative	BRCA	18.33	0:LIVING	Luminal A	Positive	NA	1	Primary	Female	-4	-4	Matched	enrollment	4.26667	T1	T1
brca_tcga_pub	TCGA-BH-A0AY	TCGA-BH-A0AY-01	TCGA-BH-A0AY-01	-0.1119	62	Breast Cancer	Invasive Breast Carcinoma	3	Stage IIA	Positive	0.2207	Negative	1	4	3	M0	Negative	1	4	35	N0	Negative	BRCA	25.53	0:LIVING	Luminal B	Positive	ReacI	1	Primary	Female	-1	-3	Matched	followup	1.33333	T2	T_Other
brca_tcga_pub	TCGA-A2-A0EV	TCGA-A2-A0EV-01	TCGA-A2-A0EV-01	-0.0897	80	Breast Cancer	Invasive Breast Carcinoma	3	Stage I	Positive	0.2086	Negative	3	4	3	M0	Negative	2	4	48	N0	Negative	BRCA	31.8	0:LIVING	Luminal A	Positive	ReacI	1	Primary	Female	0	-4	Matched	followup	1.6	T1	T1
brca_tcga_pub	TCGA-BH-A0DX	TCGA-BH-A0DX-01	TCGA-BH-A0DX-01	-0.0812	62	Breast Cancer	Invasive Breast Carcinoma	1	Stage I	Positive	0.1997	Negative	NA	NA	NA	M0	Negative	1	6	53	N0	Negative	BRCA	47.38	0:LIVING	Luminal A	Positive	NA	1	Primary	Female	-4	-7	Matched	enrollment	1.76667	T1	T1
brca_tcga_pub	TCGA-A2-A0SU	TCGA-A2-A0SU-01	TCGA-A2-A0SU-01	-0.0095	66	Breast Cancer	Invasive Breast Carcinoma	2	Stage IIA	Positive	0.1178	Negative	3	3	3	M0	Negative	2	2	23	N0	Negative	BRCA	54.57	0:LIVING	Luminal A	Positive	LumA/B	1	Primary	Female	0	0	Matched	followup	0.8	T2	T_Other
brca_tcga_pub	TCGA-B6-A0IJ	TCGA-B6-A0IJ-01	TCGA-B6-A0IJ-01	0.0189	42	Breast Cancer	Invasive Breast Carcinoma	3	Stage IIB	Positive	0.5979	Negative	2	2	2	M0	Negative	5	5	112	N0	Negative	BRCA	176.86	0:LIVING	Basal-like	Positive	Basal	1	Primary	Female	-13	-12	Matched	followup	3.7	T3	T_Other
brca_tcga_pub	TCGA-C8-A1HM	TCGA-C8-A1HM-01	TCGA-C8-A1HM-01	0.037	74	Breast Cancer	Invasive Breast Carcinoma	3	Stage IIA	Positive	0.5116	Negative	NA	NA	NA	M0	Negative	4	4	238	N0	Negative	BRCA	0.2	0:LIVING	Luminal B	Positive	NA	1	Primary	Female	-2	-5	Matched	enrollment	8	T2	T_Other
brca_tcga_pub	TCGA-A2-A0CZ	TCGA-A2-A0CZ-01	TCGA-A2-A0CZ-01	0.0723	46	Breast Cancer	Invasive Breast Carcinoma	4	Stage IIA	Positive	NA	Negative	3	4	3	M0	Negative	1	2	10	N0	Negative	BRCA	53.06	0:LIVING	Luminal A	Positive	ReacII	1	Primary	Female	-5	-7	Matched	followup	0.333333	T2	T_Other
brca_tcga_pub	TCGA-AO-A12E	TCGA-AO-A12E-01	TCGA-AO-A12E-01	0.1139	51	Breast Cancer	Invasive Breast Carcinoma	3	Stage IIB	Positive	0.4013	Negative	4	3	3	M0	Negative	3	1	25	N0	Negative	BRCA	57.23	0:LIVING	Luminal A	Positive	LumA/B	1	Primary	Female	-5	-7	Matched	followup	0.833333	T3	T_Other
brca_tcga_pub	TCGA-AO-A12G	TCGA-AO-A12G-01	TCGA-AO-A12G-01	0.124	75	Breast Cancer	Invasive Breast Carcinoma	2	Stage IIA	Positive	0.2741	Negative	1	3	3	M0	Negative	4	2	37	N0	Negative	BRCA	41.56	0:LIVING	Luminal A	Positive	LumA/B	1	Primary	Female	-1	0	Matched	followup	1.23333	T2	T_Other
brca_tcga_pub	TCGA-BH-A0HA	TCGA-BH-A0HA-01	TCGA-BH-A0HA-01	0.1672	31	Breast Cancer	Invasive Breast Carcinoma	1	Stage I	Positive	0.0838	Negative	3	4	3	M0	Negative	2	6	201	N0	Negative	BRCA	28.12	0:LIVING	Luminal A	Positive	ReacI	1	Primary	Female	-5	-7	Matched	enrollment	6.73333	T1	T1
brca_tcga_pub	TCGA-E2-A10F	TCGA-E2-A10F-01	TCGA-E2-A10F-01	0.1702	47	Breast Cancer	Invasive Breast Carcinoma	2	Stage IIA	Positive	0.1319	Negative	NA	NA	NA	M0	Negative	4	4	26	N0	Negative	BRCA	28.85	0:LIVING	Luminal A	Positive	NA	1	Primary	Female	-5	-4	Matched	followup	0.833333	T2	T_Other
brca_tcga_pub	TCGA-A2-A0ES	TCGA-A2-A0ES-01	TCGA-A2-A0ES-01	0.1931	52	Breast Cancer	Invasive Breast Carcinoma	4	Stage IIA	Positive	0.0056	Negative	3	4	3	M0	Negative	1	6	6	N0	Negative	BRCA	37.03	0:LIVING	Luminal A	Positive	ReacII	1	Primary	Female	-5	-7	Matched	followup	0.2	T2	T_Other
brca_tcga_pub	TCGA-BH-A0DP	TCGA-BH-A0DP-01	TCGA-BH-A0DP-01	0.2055	60	Breast Cancer	Invasive Breast Carcinoma	2	Stage IIB	Positive	0.2568	Negative	1	4	3	M0	Negative	4	2	22	N0	Negative	BRCA	15.64	0:LIVING	Luminal A	Positive	ReacI	1	Primary	Female	-5	-7	Matched	followup	0.8	T3	T_Other
brca_tcga_pub	TCGA-BH-A18F	TCGA-BH-A18F-01	TCGA-BH-A18F-01	0.2104	50	Breast Cancer	Invasive Breast Carcinoma	2	Stage IIA	Positive	0.2284	Negative	3	4	3	M0	Negative	1	6	40	N0	Negative	BRCA	8.81	0:LIVING	Luminal B	Positive	ReacI	1	Primary	Female	-4	-7	Matched	enrollment	1.26667	T2	T_Other
brca_tcga_pub	TCGA-BH-A18H	TCGA-BH-A18H-01	TCGA-BH-A18H-01	0.2149	63	Breast Cancer	Invasive Breast Carcinoma	3	Stage I	Positive	0.263	Negative	3	1	3	M0	Negative	1	6	24	N0	Negative	BRCA	0	0:LIVING	Luminal A	Positive	LumA/B	1	Primary	Female	-2	-5	Matched	enrollment	0.8	T1	T1
brca_tcga_pub	TCGA-A2-A0YD	TCGA-A2-A0YD-01	TCGA-A2-A0YD-01	0.3064	63	Breast Cancer	Invasive Breast Carcinoma	2	Stage IIB	Positive	0.0935	Negative	3	3	3	M0	Negative	1	4	45	N0	Negative	BRCA	25.27	0:LIVING	Luminal A	Positive	LumA	1	Primary	Female	-5	-7	Matched	followup	1.5	T3	T_Other
brca_tcga_pub	TCGA-AO-A03M	TCGA-AO-A03M-01	TCGA-AO-A03M-01	0.397	29	Breast Cancer	Invasive Breast Carcinoma	1	Stage I	Positive	0.163	Negative	NA	NA	NA	M0	Negative	1	7	NA	N0	Negative	BRCA	47.8	0:LIVING	Luminal A	Positive	ReacII	1	Primary	Female	-2	-5	Matched	followup	NA	T1	T1
brca_tcga_pub	TCGA-E2-A14Z	TCGA-E2-A14Z-01	TCGA-E2-A14Z-01	0.4438	64	Breast Cancer	Invasive Breast Carcinoma	1	Stage I	Positive	0.4779	Negative	3	2	3	M0	Negative	1	6	47	N0	Negative	BRCA	17.02	0:LIVING	Luminal A	Positive	LumA	1	Primary	Female	0	-2	Matched	enrollment	1.56667	T1	T1
brca_tcga_pub	TCGA-A2-A04X	TCGA-A2-A04X-01	TCGA-A2-A04X-01	0.4476	34	Breast Cancer	Invasive Breast Carcinoma	3	Stage IIA	Positive	0.2434	Positive	NA	NA	NA	M0	Negative	1	4	25	N0	Negative	BRCA	55.39	0:LIVING	HER2-enriched	Positive	NA	1	Primary	Female	-2	-5	Matched	followup	0.833333	T2	T_Other
brca_tcga_pub	TCGA-BH-A0BL	TCGA-BH-A0BL-01	TCGA-BH-A0BL-01	0.4532	35	Breast Cancer	Invasive Breast Carcinoma	3	Stage I	Negative	0.3435	Negative	NA	NA	NA	M0	Negative	5	4	43	N0	Negative	BRCA	43.99	0:LIVING	Basal-like	Negative	NA	1	Primary	Female	-13	-12	Matched	enrollment	1.76667	T1	T1
brca_tcga_pub	TCGA-BH-A0DK	TCGA-BH-A0DK-01	TCGA-BH-A0DK-01	0.6172	49	Breast Cancer	Invasive Breast Carcinoma	2	Stage IIA	Positive	0.2171	Negative	4	3	3	M0	Negative	3	2	70	N0	Negative	BRCA	13.9	0:LIVING	Luminal A	Positive	LumA/B	1	Primary	Female	-4	-4	Matched	followup	2.66667	T2	T_Other
brca_tcga_pub	TCGA-BH-A0B0	TCGA-BH-A0B0-01	TCGA-BH-A0B0-01	0.6339	56	Breast Cancer	Invasive Breast Carcinoma	2	Stage I	Positive	0.2342	Negative	3	4	3	M0	Negative	1	6	38	N0	Negative	BRCA	46.88	0:LIVING	Luminal A	Positive	ReacI	1	Primary	Female	-5	-7	Matched	enrollment	1.26667	T1	T1
brca_tcga_pub	TCGA-A8-A08I	TCGA-A8-A08I-01	TCGA-A8-A08I-01	0.6474	53	Breast Cancer	Invasive Breast Carcinoma	4	Stage IIA	Positive	0.6372	Negative	NA	NA	NA	M0	Negative	2	3	33	N0	Negative	BRCA	11.99	0:LIVING	Luminal B	Positive	NA	1	Primary	Female	-2	-5	Matched	enrollment	1.1	T2	T_Other
brca_tcga_pub	TCGA-A8-A0A1	TCGA-A8-A0A1-01	TCGA-A8-A0A1-01	0.6761	84	Breast Cancer	Invasive Breast Carcinoma	2	Stage IIA	Positive	0.117	Negative	NA	NA	NA	M0	Negative	4	4	29	N0	Negative	BRCA	11.99	0:LIVING	Luminal A	Positive	NA	1	Primary	Female	-5	-7	Matched	enrollment	0.966667	T2	T_Other
brca_tcga_pub	TCGA-A2-A0T4	TCGA-A2-A0T4-01	TCGA-A2-A0T4-01	0.7505	62	Breast Cancer	Invasive Breast Carcinoma	2	Stage IIA	Positive	0.2209	Negative	1	4	3	M0	Negative	4	4	24	N0	Negative	BRCA	20.5	0:LIVING	Luminal B	Positive	ReacI	1	Primary	Female	-5	-7	Matched	followup	0.8	T2	T_Other
brca_tcga_pub	TCGA-AR-A1AT	TCGA-AR-A1AT-01	TCGA-AR-A1AT-01	0.7567	62	Breast Cancer	Invasive Breast Carcinoma	NA	Stage IIA	Positive	NA	Positive	NA	NA	NA	M0	Negative	1	4	19	N0	Negative	BRCA	41.79	1:DECEASED	HER2-enriched	Positive	Her2	1	Primary	Female	-11	-5	Matched	enrollment	0.633333	T2	T_Other
brca_tcga_pub	TCGA-BH-A0EB	TCGA-BH-A0EB-01	TCGA-BH-A0EB-01	0.7982	69	Breast Cancer	Invasive Breast Carcinoma	2	Stage I	Positive	0.1316	Negative	NA	NA	NA	M0	Negative	1	NA	35	N0	Negative	BRCA	24.48	0:LIVING	Luminal A	Positive	LumA	1	Primary	Female	-12	-4	Matched	followup	1.16667	T1	T1
brca_tcga_pub	TCGA-BH-A0DE	TCGA-BH-A0DE-01	TCGA-BH-A0DE-01	0.8341	62	Breast Cancer	Invasive Breast Carcinoma	5	Stage IIA	Positive	0.1869	Negative	NA	NA	NA	M0	Negative	4	6	24	N0	Negative	BRCA	31.15	0:LIVING	Luminal A	Positive	NA	1	Primary	Female	-5	-7	Matched	enrollment	0.866667	T2	T_Other
brca_tcga_pub	TCGA-AO-A0J4	TCGA-AO-A0J4-01	TCGA-AO-A0J4-01	0.8376	41	Breast Cancer	Invasive Breast Carcinoma	1	Stage I	Negative	0.4434	Negative	NA	NA	NA	M0	Negative	5	4	66	N0	Negative	BRCA	9.66	0:LIVING	Basal-like	Negative	NA	1	Primary	Female	-13	-12	Matched	followup	2.23333	T1	T1
brca_tcga_pub	TCGA-AN-A0XL	TCGA-AN-A0XL-01	TCGA-AN-A0XL-01	1.229	61	Breast Cancer	Invasive Breast Carcinoma	5	Stage IIA	Positive	0.3332	Negative	NA	NA	NA	M0	Negative	2	6	34	N0	Negative	BRCA	0.33	0:LIVING	Luminal A	Positive	NA	1	Primary	Female	-5	-7	Matched	enrollment	1.16667	T2	T_Other
brca_tcga_pub	TCGA-A2-A0SX	TCGA-A2-A0SX-01	TCGA-A2-A0SX-01	1.2294	48	Breast Cancer	Invasive Breast Carcinoma	1	Stage I	Negative	0.3822	Negative	2	2	2	M0	Negative	5	4	22	N0	Negative	BRCA	42.32	0:LIVING	Basal-like	Negative	Basal	1	Primary	Female	-13	-12	Matched	followup	0.766667	T1	T1
brca_tcga_pub	TCGA-BH-A0HF	TCGA-BH-A0HF-01	TCGA-BH-A0HF-01	1.2868	77	Breast Cancer	Invasive Breast Carcinoma	NA	Stage I	Positive	NA	Negative	NA	NA	NA	M0	Negative	2	4	NA	N0	Negative	BRCA	23.89	0:LIVING	Luminal A	Positive	NA	1	Primary	Female	-5	-7	Matched	followup	NA	T1	T1
brca_tcga_pub	TCGA-A2-A0T6	TCGA-A2-A0T6-01	TCGA-A2-A0T6-01	1.302	50	Breast Cancer	Invasive Breast Carcinoma	2	Stage IIB	Positive	0.1161	Negative	1	4	3	M0	Negative	4	2	46	N0	Negative	BRCA	18.89	0:LIVING	Luminal A	Positive	ReacI	1	Primary	Female	-5	-7	Matched	followup	1.56667	T3	T_Other
brca_tcga_pub	TCGA-B6-A0WS	TCGA-B6-A0WS-01	TCGA-B6-A0WS-01	1.3689	58	Breast Cancer	Invasive Breast Carcinoma	4	Stage I	Positive	0.2277	Negative	NA	NA	NA	M0	Negative	1	7	23	N0	Negative	BRCA	97.41	1:DECEASED	Luminal A	Positive	NA	1	Primary	Female	0	-4	Matched	followup	0.733333	T1	T1
brca_tcga_pub	TCGA-AR-A1AN	TCGA-AR-A1AN-01	TCGA-AR-A1AN-01	1.5075	46	Breast Cancer	Invasive Breast Carcinoma	1	Stage IIA	Positive	0.3367	Negative	NA	NA	NA	M0	Negative	5	6	19	N0	Negative	BRCA	43.66	0:LIVING	Luminal A	Positive	NA	1	Primary	Female	-5	-7	Matched	enrollment	0.633333	T2	T_Other
brca_tcga_pub	TCGA-AR-A1AK	TCGA-AR-A1AK-01	TCGA-AR-A1AK-01	1.5645	70	Breast Cancer	Invasive Breast Carcinoma	3	Stage I	Positive	0.2941	Negative	1	4	3	M0	Negative	1	4	54	N0	Negative	BRCA	51.19	0:LIVING	Luminal A	Positive	ReacI	1	Primary	Female	-5	0	Matched	enrollment	1.76667	T1	T1
brca_tcga_pub	TCGA-BH-A0RX	TCGA-BH-A0RX-01	TCGA-BH-A0RX-01	1.7248	59	Breast Cancer	Invasive Breast Carcinoma	4	Stage IIA	Negative	0.095	Negative	3	2	2	M0	Negative	5	4	17	N0	Negative	BRCA	5.59	0:LIVING	Basal-like	Negative	ReacII	1	Primary	Female	-13	-12	Matched	followup	0.6	T2	T_Other
brca_tcga_pub	TCGA-AR-A0U4	TCGA-AR-A0U4-01	TCGA-AR-A0U4-01	2.1072	54	Breast Cancer	Invasive Breast Carcinoma	1	No_Conversion	Negative	0.4452	Negative	2	2	2	M0	Negative	5	5	113	N0	Negative	BRCA	53.46	0:LIVING	Basal-like	Negative	ReacII	1	Primary	Female	-13	-12	Matched	enrollment	3.76667	T2	T_Other
brca_tcga_pub	TCGA-A2-A0EQ	TCGA-A2-A0EQ-01	TCGA-A2-A0EQ-01	2.1371	64	Breast Cancer	Invasive Breast Carcinoma	4	Stage IIA	Negative	0.2545	Positive	1	1	4	M0	Negative	4	5	68	N0	Negative	BRCA	79.71	0:LIVING	HER2-enriched	Negative	Basal	1	Primary	Female	-2	-5	Matched	followup	2.26667	T2	T_Other
brca_tcga_pub	TCGA-B6-A0IN	TCGA-B6-A0IN-01	TCGA-B6-A0IN-01	2.181	45	Breast Cancer	Invasive Breast Carcinoma	3	No_Conversion	Positive	0.2325	NA	NA	NA	NA	NA	NA	4	1	21	N0	Negative	BRCA	84.54	1:DECEASED	Luminal A	Negative	NA	1	Primary	Female	-2	-3	Matched	followup	0.7	T1	T1
brca_tcga_pub	TCGA-AQ-A04J	TCGA-AQ-A04J-01	TCGA-AQ-A04J-01	2.2238	45	Breast Cancer	Invasive Breast Carcinoma	1	Stage IIA	Negative	0.3431	Negative	NA	NA	NA	M0	Negative	5	4	41	N0	Negative	BRCA	16.39	0:LIVING	Basal-like	Negative	NA	1	Primary	Female	-13	-12	Matched	followup	1.36667	T2	T_Other
brca_tcga_pub	TCGA-AR-A1AX	TCGA-AR-A1AX-01	TCGA-AR-A1AX-01	2.322	64	Breast Cancer	Invasive Breast Carcinoma	4	Stage I	Positive	0.0366	Positive	3	1	3	M0	Negative	5	6	11	N0	Negative	BRCA	36.24	0:LIVING	Luminal A	Positive	ReacII	1	Primary	Female	0	-5	Matched	enrollment	0.366667	T1	T1
brca_tcga_pub	TCGA-A2-A0EN	TCGA-A2-A0EN-01	TCGA-A2-A0EN-01	2.3229	70	Breast Cancer	Invasive Breast Carcinoma	2	Stage IIA	Positive	0.2206	Negative	NA	NA	NA	M0	Negative	1	2	23	N0	Negative	BRCA	89.27	0:LIVING	Luminal A	Positive	NA	1	Primary	Female	-5	-7	Matched	followup	0.766667	T2	T_Other
brca_tcga_pub	TCGA-A2-A0YI	TCGA-A2-A0YI-01	TCGA-A2-A0YI-01	2.5514	62	Breast Cancer	Invasive Breast Carcinoma	3	Stage I	Positive	0.1891	Negative	1	4	3	M0	Negative	1	4	10	N0	Negative	BRCA	14.49	0:LIVING	Luminal A	Positive	ReacI	1	Primary	Female	-12	-4	Matched	followup	0.333333	T1	T1
brca_tcga_pub	TCGA-AN-A0FN	TCGA-AN-A0FN-01	TCGA-AN-A0FN-01	2.5771	61	Breast Cancer	Invasive Breast Carcinoma	1	No_Conversion	Positive	0.0004	Negative	NA	NA	NA	M0	Negative	1	4	14	N0	Negative	BRCA	7.16	0:LIVING	Luminal A	Positive	NA	1	Primary	Female	-5	-7	Matched	enrollment	0.466667	T1	T1
brca_tcga_pub	TCGA-BH-A1EU	TCGA-BH-A1EU-01	TCGA-BH-A1EU-01	2.6038	83	Breast Cancer	Invasive Breast Carcinoma	1	Stage I	Positive	0.1179	Negative	NA	NA	NA	M0	Negative	1	6	17	N0	Negative	BRCA	42.25	1:DECEASED	Luminal A	Positive	NA	1	Primary	Female	-5	-7	Matched	enrollment	0.566667	T1	T1
brca_tcga_pub	TCGA-A2-A04Q	TCGA-A2-A04Q-01	TCGA-A2-A04Q-01	2.6208	48	Breast Cancer	Invasive Breast Carcinoma	3	Stage I	Negative	0.0853	Negative	1	2	3	M0	Negative	1	4	11	N0	Negative	BRCA	41.89	0:LIVING	Basal-like	Negative	ReacII	1	Primary	Female	-13	-12	Matched	followup	0.3	T1	T1
brca_tcga_pub	TCGA-C8-A12V	TCGA-C8-A12V-01	TCGA-C8-A12V-01	2.7735	55	Breast Cancer	Invasive Breast Carcinoma	1	Stage IIA	Negative	0.0027	Negative	2	2	2	M0	Negative	5	3	18	N0	Negative	BRCA	0	0:LIVING	Basal-like	Negative	Basal	1	Primary	Female	-13	-12	Matched	enrollment	0.566667	T2	T_Other
brca_tcga_pub	TCGA-AO-A128	TCGA-AO-A128-01	TCGA-AO-A128-01	2.8731	61	Breast Cancer	Invasive Breast Carcinoma	3	Stage IIA	Negative	0.1548	Negative	NA	NA	NA	M0	Negative	5	6	NA	N0	Negative	BRCA	94.52	0:LIVING	Basal-like	Negative	Basal	1	Primary	Female	-13	0	Matched	followup	NA	T2	T_Other
brca_tcga_pub	TCGA-E2-A15M	TCGA-E2-A15M-01	TCGA-E2-A15M-01	2.9719	66	Breast Cancer	Invasive Breast Carcinoma	3	Stage IIA	Positive	0.2774	Negative	3	4	3	M0	Negative	1	6	56	N0	Negative	BRCA	7.69	0:LIVING	Luminal B	Positive	ReacI	1	Primary	Female	-4	-4	Matched	enrollment	2.1	T2	T_Other
brca_tcga_pub	TCGA-AO-A03U	TCGA-AO-A03U-01	TCGA-AO-A03U-01	3.1109	31	Breast Cancer	Invasive Breast Carcinoma	1	Stage I	Negative	0.001	Negative	2	2	2	M0	Negative	5	4	19	N0	Negative	BRCA	59.01	1:DECEASED	Normal-like	Negative	Basal	1	Primary	Female	-5	0	Matched	followup	0.633333	T1	T1
brca_tcga_pub	TCGA-E2-A1B5	TCGA-E2-A1B5-01	TCGA-E2-A1B5-01	3.6491	46	Breast Cancer	Invasive Breast Carcinoma	3	Stage IIA	Positive	0.0291	Negative	3	4	3	M0	Negative	1	6	13	N0	Negative	BRCA	25.43	0:LIVING	Basal-like	Positive	ReacI	1	Primary	Female	-13	-12	Matched	enrollment	0.533333	T2	T_Other
brca_tcga_pub	TCGA-E2-A1B6	TCGA-E2-A1B6-01	TCGA-E2-A1B6-01	3.9064	44	Breast Cancer	Invasive Breast Carcinoma	1	Stage IIA	Negative	0.0002	Negative	2	2	2	M0	Negative	5	6	11	N0	Negative	BRCA	11.1	0:LIVING	Luminal A	Negative	Basal	1	Primary	Female	-5	-7	Matched	enrollment	0.366667	T2	T_Other
brca_tcga_pub	TCGA-BH-A0H5	TCGA-BH-A0H5-01	TCGA-BH-A0H5-01	3.9347	45	Breast Cancer	Invasive Breast Carcinoma	1	Stage I	Positive	0	Negative	2	2	1	M0	Negative	1	3	8	N0	Negative	BRCA	35.48	0:LIVING	Luminal A	Positive	Basal	1	Primary	Female	-2	-5	Matched	enrollment	0.266667	T1	T1
brca_tcga_pub	TCGA-A8-A08H	TCGA-A8-A08H-01	TCGA-A8-A08H-01	4.4768	66	Breast Cancer	Invasive Breast Carcinoma	1	Stage IIA	Positive	0	Positive	1	4	3	M0	Negative	1	4	26	N0	Negative	BRCA	0	0:LIVING	Basal-like	Positive	ReacI	1	Primary	Female	-5	-8	Matched	enrollment	0.866667	T2	T_Other
brca_tcga_pub	TCGA-A1-A0SK	TCGA-A1-A0SK-01	TCGA-A1-A0SK-01	4.4976	54	Breast Cancer	Invasive Breast Carcinoma	1	Stage IIA	Negative	0.4163	Negative	2	2	2	M0	Negative	5	5	49	N0	Negative	BRCA	31.77	1:DECEASED	Basal-like	Negative	Basal	1	Primary	Female	-13	-6	Matched	followup	1.6	T2	T_Other
brca_tcga_pub	TCGA-AO-A0JC	TCGA-AO-A0JC-01	TCGA-AO-A0JC-01	5.0299	64	Breast Cancer	Invasive Breast Carcinoma	1	Stage IIA	Positive	0.0001	Negative	2	2	2	M0	Negative	5	2	16	N0	Negative	BRCA	50.83	0:LIVING	Luminal B	Positive	LumA	1	Primary	Female	-2	-5	Matched	followup	0.533333	T2	T_Other

## Sheet: Sheet1
-0.4319
-0.4319
-0.4319
-0.4319
-0.4319
-0.4319
-0.4319
-0.4319
-0.4319
-0.4319
-0.4319
-0.4319
-0.4319
-0.4319
-0.4319
-0.4319
-0.4319
-0.4319
-0.4319
-0.4319
-0.4319
-0.4319
-0.4319
-0.4319
-0.4319
-0.4319
-0.4319
-0.4319
-0.4319
-0.4319
-0.4319
-0.4319
-0.4319
-0.4319
-0.4319
-0.4319
-0.4319
-0.4319
-0.4319
-0.4319
-0.4319
-0.4319
-0.4319
-0.4319
-0.4319
-0.4319
-0.4319
-0.4319
-0.4319
-0.4319
-0.4319
-0.4319
-0.4319
-0.4319
-0.4319
-0.4319
-0.4319
-0.4319
-0.4319
-0.4319
-0.4319
-0.4319
-0.4319
-0.4319
-0.4319
-0.4319
-0.4319
-0.4319
-0.4319
-0.4319
-0.4319
-0.4319
-0.4319
-0.4319
-0.4319
-0.4319
-0.4319
-0.4319
-0.4319
-0.4319
-0.4319
-0.4319
-0.4319
-0.4319
-0.4319
-0.4319
-0.4319
-0.4319
-0.4319
-0.4319
-0.4319
-0.4319
-0.4319
-0.4319
-0.4319
-0.4319
-0.4319
-0.4319
-0.4319
-0.4319
-0.4319
-0.4319
-0.4319
-0.4319
-0.4319
-0.4319
-0.4319
-0.4319
-0.4319
-0.4319
-0.4319
-0.4319
-0.4319
-0.4319
-0.4319
-0.4319
-0.4319
-0.4319
-0.4319
-0.4319
-0.4319
-0.4319
-0.4319
-0.4319
-0.4319
-0.4319
-0.4319
-0.4319
-0.4319
-0.4319
-0.4319
-0.4319
-0.4319
-0.4319
-0.4319
-0.4319
-0.4319
-0.4319
-0.4319
-0.4319
-0.3894
-0.377
-0.2884
-0.2516
-0.2243
-0.1901
-0.1412
-0.1119
-0.0897
-0.0812
-0.0095
0.0189
0.037
0.0723
0.1139
0.124
0.1672
0.1702
0.1931
0.2055
0.2104
0.2149
0.3064
0.397
0.4438
0.4476
0.4532
0.6172
0.6339
0.6474
0.6761
0.7505
0.7567
0.7982
0.8341
0.8376
1.229
1.2294
1.2868
1.302
1.3689
1.5075
1.5645
1.7248
2.1072
2.1371
2.2238
2.322
2.3229
2.5514
2.5771
2.6038
2.6208
2.7735
2.8731
2.9719
3.1109
3.6491
3.9064
3.9347
4.4768
4.4976
5.0299
